# Supplementary material for: Comprehensive analysis of m6A-regulatory genes in soybean uncovers GmMTBa as a critical determinant of salinity stress tolerance
Source: aBIOTECH. 2026 Mar 28;7(2):100046. doi: 10.1016/j.abiote.2026.100046 (PMC13096960; doi:10.1016/j.abiote.2026.100046)
Supplement: Multimedia component 2 [file mmc2.xlsx]

## Sheet: Table S1
Table S1. Physical and chemical propertie of soybean m6A genes
Gene name	Gene ID	AA	pI	kDa	GRAVY	Instability index	Location
GmALKBH2b	Glyma.15G120500.2	125	9.86	14.315	-0.647	27.77	Chloroplast.
GmECT11a	Glyma.12G167200.3	137	8.87	15.499	-0.318	16.66	Nucleus.Cell membrane. Chloroplast.
GmALKBH8b	Glyma.14G026500.2	229	5.91	25.747	-0.286	74.28	Chloroplast.
GmALKBH2a	Glyma.09G014800.1	236	9.14	27.121	-0.698	32.27	Chloroplast. Nucleus.
GmECT12b	Glyma.11G027800.1	268	6.83	29.845	-0.551	41.2	Nucleus.Chloroplast.
GmALKBH6b	Glyma.16G207100.1	263	6.2	29.9	-0.364	48.78	Nucleus.
GmALKBH6a	Glyma.09G156400.1	263	6.26	30.026	-0.365	44.98	Chloroplast. Nucleus.
GmALKBH1Cb	Glyma.20G056000.1	311	8.72	34.37	-0.555	50.28	Nucleus.
GmALKBH1Ca	Glyma.19G263000.7	314	9.33	34.624	-0.554	57.63	Nucleus.
GmFIP37c	Glyma.05G040200.1	339	5.12	38.342	-0.879	58.31	Nucleus.
GmALKBH8a	Glyma.09G217100.5	342	6.83	38.344	-0.279	56.79	Chloroplast.
GmFIP37d	Glyma.17G086600.1	340	5.08	38.42	-0.871	58.15	Nucleus.
GmFIP37b	Glyma.06G179400.1	343	5.59	39.168	-0.998	64.33	Nucleus.
GmALKBH10Bd	Glyma.19G152900.6	362	8.66	40.245	-0.316	51.16	Cytoplasm.
GmFIP37a	Glyma.04G186400.4	354	5.75	40.339	-0.961	61.58	Nucleus.
GmALKBH1Ab	Glyma.18G006200.1	358	5.89	40.529	-0.454	52.1	Cytoplasm.
GmECT12a	Glyma.01G214100.8	396	5.59	44.439	-0.704	51.38	Nucleus.
GmALKBH1Aa	Glyma.11G250800.1	396	7.13	45.052	-0.359	49.4	Cytoplasm.
GmHAKAIa	Glyma.07G144300.1	439	6.2	47.887	-0.719	68.97	Nucleus.
GmHAKAIb	Glyma.18G195500.1	440	6.15	47.936	-0.7	66.4	Nucleus.
GmALKBH9C	Glyma.08G186500.1	423	6.29	47.996	-0.544	50.23	Chloroplast. Nucleus.
GmECT7c	Glyma.09G031200.1	444	6.14	50.011	-0.679	34.7	Nucleus.Cell membrane.
GmECT11b	Glyma.16G003200.2	476	9.45	53.643	-0.701	39.65	Nucleus.
GmALKBH1D	Glyma.01G129600.2	488	8.94	54.129	-0.539	42.89	Nucleus.
GmFIONA1a	Glyma.05G133200.1	488	7.88	54.529	-0.263	41.27	Chloroplast.
GmFIONA1b	Glyma.08G087700.1	490	6.25	54.705	-0.276	41.84	Chloroplast. Nucleus.
GmALKBH10Bb	Glyma.10G023900.1	511	5.71	56.082	-0.35	51.92	Cytoplasm. Nucleus.
GmALKBH10Ba	Glyma.02G149900.1	514	5.95	56.374	-0.323	48.54	Cytoplasm.
GmALKBH10Bc	Glyma.03G149900.2	520	5.88	57.456	-0.379	52.75	Cytoplasm.
GmALKBH9Ba	Glyma.14G106000.1	523	6.22	58.579	-0.732	51.46	Nucleus.
GmALKBH9Bb	Glyma.17G220300.2	553	7.6	62.188	-0.726	52.69	Nucleus.
GmECT8b	Glyma.15G265400.1	577	6.9	63.712	-0.665	45.87	Nucleus.
GmECT8a	Glyma.08G162200.1	579	6.58	63.782	-0.701	44.95	Nucleus.
GmALKBH10Cd	Glyma.20G012100.1	626	6.73	68.039	-0.419	45.4	Chloroplast.
GmECT3a	Glyma.02G072000.1	630	7.6	68.63	-0.703	35.41	Nucleus.
GmECT5a	Glyma.07G000900.2	637	5.28	69.642	-0.646	42.24	Nucleus.
GmECT3c	Glyma.19G110800.1	659	8.45	71.738	-0.677	39.79	Nucleus.Cell membrane.
GmALKBH10Cc	Glyma.07G175300.1	664	6.61	71.742	-0.444	50.18	Chloroplast. Nucleus.
GmECT5b	Glyma.08G226100.1	658	5.51	72.056	-0.625	42.69	Nucleus.
GmECT3b	Glyma.16G041600.1	663	7.15	72.122	-0.681	37.24	Nucleus.Cell membrane.
GmECT7d	Glyma.15G136400.2	656	5.97	72.327	-0.561	36.21	Nucleus. Cell wall. Chloroplast.
GmALKBH10Cb	Glyma.08G093800.1	683	7.12	73.463	-0.503	51.39	Nucleus.
GmALKBH10Ca	Glyma.05G138600.1	681	6.79	73.893	-0.535	49.95	Nucleus.
GmCPSF30La	Glyma.09G022200.1	681	6.19	74.147	-0.835	54.66	Nucleus.
GmCPSF30Lb	Glyma.15G128500.1	691	6.41	75.348	-0.851	54.9	Nucleus.
GmECT7b	Glyma.17G038400.3	694	5.75	76.509	-0.547	35.68	Nucleus.Chloroplast. Cytoplasm.
GmECT7a	Glyma.07G233400.2	695	6.01	76.826	-0.516	31.91	Chloroplast.
GmECT2b	Glyma.08G124600.1	707	6.35	77.068	-0.743	34.77	Nucleus.
GmECT2a	Glyma.05G166600.4	710	6.19	77.536	-0.71	34.83	Nucleus.
GmMTAb	Glyma.16G033100.1	761	5.95	84.263	-0.465	45.44	Nucleus.
GmMTAa	Glyma.07G067100.1	762	6.22	84.611	-0.491	47.71	Nucleus.
GmMTBb	Glyma.20G161800.1	1098	6.76	121.473	-1.141	51.69	Nucleus.
GmMTBa	Glyma.10G232300.1	1102	6.65	121.727	-1.169	52.41	Nucleus.
GmVIRb	Glyma.10G082100.1	2174	5.35	239.333	-0.125	55.55	Nucleus.
GmVIRa	Glyma.02G195600.2	2230	5.36	246.007	-0.104	56.73	Nucleus.

## Sheet: Table S2
Table S2. Ka/Ks in Soybean m6A Gene Pairs
Seq1	Seq2	Ka	Ks	Ka_Ks	T(Divergence time (Mya))	Duplicate type
GmALKBH1Ca	GmALKBH1Cb	0.0184406	0.0421986	0.436996	3.40312	Dispersed
GmECT7a	GmECT7b	0.0302992	0.0697261	0.434545	4.99471	WGD or Segmental
GmALKBH2a	GmALKBH2b	0.0279264	0.0758541	0.36816	5.43367	WGD or Segmental
GmALKBH10Ca	GmALKBH10Cb	0.0361952	0.0882397	0.410192	6.3209	WGD or Segmental
GmVIRa	GmVIRb	0.0306862	0.0885944	0.346367	6.34631	WGD or Segmental
GmECT7c	GmECT7d	0.0406107	0.089982	0.45132	6.4457	WGD or Segmental
GmFIP37a	GmFIP37b	0.0212625	0.0968676	0.219501	6.93894	WGD or Segmental
GmECT5a	GmECT5b	0.0241244	0.0971631	0.248288	6.96011	WGD or Segmental
GmMTAa	GmMTAb	0.0296019	0.0973187	0.304175	6.97125	WGD or Segmental
GmECT12a	GmECT12b	0.0568371	0.102384	0.555136	7.3341	WGD or Segmental
GmALKBH6a	GmALKBH6b	0.0496745	0.107161	0.46355	7.67629	WGD or Segmental
GmALKBH10Ba	GmALKBH10Bb	0.02002	0.111401	0.179711	7.98003	WGD or Segmental
GmMTBa	GmMTBb	0.0166894	0.111476	0.149713	7.98542	WGD or Segmental
GmALKBH10Bc	GmALKBH10Bd	0.0314562	0.115957	0.271274	8.30641	WGD or Segmental
GmCPSF30La	GmCPSF30Lb	0.0121733	0.118163	0.103021	8.46439	WGD or Segmental
GmALKBH10Cc	GmALKBH10Cd	0.0393909	0.119135	0.33064	8.53405	WGD or Segmental
GmFIONA1a	GmFIONA1b	0.0486856	0.119996	0.405725	8.59573	WGD or Segmental
GmHAKAIa	GmHAKAIb	0.0316051	0.12385	0.255187	8.87181	WGD or Segmental
GmFIP37c	GmFIP37d	0.0175465	0.124154	0.141329	8.89353	WGD or Segmental
GmECT8a	GmECT8b	0.0232636	0.126486	0.183922	9.06062	WGD or Segmental
GmALKBH1Aa	GmALKBH1Ab	0.0428289	0.131105	0.326676	9.39147	WGD or Segmental
GmECT3b	GmECT3c	0.0386489	0.142562	0.271103	10.2122	WGD or Segmental
GmALKBH9Ba	GmALKBH9Bb	0.0424903	0.149936	0.28339	10.7404	WGD or Segmental
GmECT2a	GmECT2b	0.026204	0.166582	0.157304	11.9328	WGD or Segmental
GmECT11a	GmECT11b	0.0340677	0.189126	0.180133	13.5477	WGD or Segmental
GmECT3a	GmECT3c	0.179421	0.474456	0.378161	33.9868	WGD or Segmental
GmECT3a	GmECT3b	0.188301	0.498582	0.377672	35.715	WGD or Segmental

## Sheet: Table S3
Table S3. Conserved motif sequences of soybean m6A proteins
Motif-1	VDFWQQDKWSGSFPVKWHIIKDVPNSQLRHIILENNENKPVTNSRDTQEV		YTH_domain
Motif-2	QYNREDFPENYEBAKFFVIKSYSEDDIHKSIKYNVWASTPNGNKKLBAAY		YTH_domain
Motif-3	GSKGVEILKIFKEYKARTSILDDFGFYEERQKAIQEKKAK		YTH_domain
Motif-4	CPVFLFFSVNASGQFCGVAEMVGPVDFNK		YTH_domain
Motif-5	PDACIVNFYEEGEHSQPHJDPPEFDRPLYTLLL		AlkB-like superfamily protein
Motif-6	ECTMAFGRIJMSENPGEYKGPITLSLKPGSLLVMRGNSADMAKHALPSVP		AlkB-like superfamily protein
Motif-7	KGFIAKESVDGKMVNVVKGLKLYEDIFSATEICKLVDFVNEJRAAGKKGZ		AlkB-like superfamily protein
Motif-8	MQIPLSYADAVIGASGANISYIRRASGASITIQETRGVPGEMTVEISGTA		KH_domain_RNA-binding
Motif-9	ZTFIVSNKPMKGNGRELIQLGVPIADAPK
Motif-10	JPTFALRDDEIVEJKGESRGVHKALELIAMHLRKFLVDRAVVEVFETLMQ

## Sheet: Table S4
Table S4. Cis-element of m6A gene promoters
Gene ID	site name	sequence	site location	length	chain	species	function
GmALKBH1D	MYB	CAACAG	8	6	+	Arabidopsis thaliana
GmALKBH1D	MYB	CAACCA	1910	6	-	Arabidopsis thaliana
GmALKBH1D	MYC	CATTTG	123	6	+	Arabidopsis thaliana
GmALKBH1D	MYC	CATGTG	167	6	+	Arabidopsis thaliana
GmALKBH1D	MYC	CAATTG	756	6	+	Arabidopsis thaliana
GmALKBH1D	MYC	CAATTG	1696	6	-	Arabidopsis thaliana
GmALKBH1D	MYC	CAATTG	2370	6	-	Arabidopsis thaliana
GmALKBH1D	GT1-motif	GTGTGTGAA	1852	9	-	Solanum tuberosum	light responsive element
GmALKBH1D	AT-rich element	ATAGAAATCAA	967	10	-	Glycine max	binding site of AT-rich DNA binding protein (ATBP-1)
GmALKBH1D	AT-rich element	ATAGAAATCAA	1267	10	-	Glycine max	binding site of AT-rich DNA binding protein (ATBP-1)
GmALKBH1D	AT-rich element	ATAGAAATCAA	1371	10	-	Glycine max	binding site of AT-rich DNA binding protein (ATBP-1)
GmALKBH1D	Sp1	GGGCGG	412	6	+	Oryza sativa	light responsive element
GmALKBH1D	TCT-motif	TCTTAC	1830	6	-	Arabidopsis thaliana	part of a light responsive element
GmALKBH1D	TCT-motif	TCTTAC	1898	6	-	Arabidopsis thaliana	part of a light responsive element
GmALKBH1D	ARE	AAACCA	261	6	-	Zea mays	cis-acting regulatory element essential for the anaerobic induction
GmALKBH1D	ARE	AAACCA	920	6	-	Zea mays	cis-acting regulatory element essential for the anaerobic induction
GmALKBH1D	ARE	AAACCA	1024	6	-	Zea mays	cis-acting regulatory element essential for the anaerobic induction
GmALKBH1D	ARE	AAACCA	1116	6	-	Zea mays	cis-acting regulatory element essential for the anaerobic induction
GmALKBH1D	ARE	AAACCA	2113	6	+	Zea mays	cis-acting regulatory element essential for the anaerobic induction
GmALKBH1D	TCA-element	CCATCTTTTT	292	9	+	Nicotiana tabacum	cis-acting element involved in salicylic acid responsiveness
GmALKBH1D	TCA-element	CCATCTTTTT	454	9	-	Nicotiana tabacum	cis-acting element involved in salicylic acid responsiveness
GmALKBH1D	TCA-element	CCATCTTTTT	2116	9	+	Nicotiana tabacum	cis-acting element involved in salicylic acid responsiveness
GmALKBH1D	Unnamed__1	CGTGG	129	5	+	Zea mays
GmALKBH1D	CAAT-box	CAAT	32	4	+	Nicotiana glutinosa
GmALKBH1D	CAAT-box	CAAT	46	4	-	Nicotiana glutinosa
GmALKBH1D	CAAT-box	CAAT	94	4	+	Nicotiana glutinosa
GmALKBH1D	CAAT-box	CAAAT	124	5	-	Pisum sativum	common cis-acting element in promoter and enhancer regions
GmALKBH1D	CAAT-box	CAAAT	236	5	-	Pisum sativum	common cis-acting element in promoter and enhancer regions
GmALKBH1D	CAAT-box	CAAAT	347	5	-	Pisum sativum	common cis-acting element in promoter and enhancer regions
GmALKBH1D	CAAT-box	CCAAT	481	5	+	Arabidopsis thaliana	common cis-acting element in promoter and enhancer regions
GmALKBH1D	CAAT-box	CAAT	482	4	+	Nicotiana glutinosa
GmALKBH1D	CAAT-box	CAAT	537	4	-	Nicotiana glutinosa
GmALKBH1D	CAAT-box	CAAAT	668	5	-	Pisum sativum	common cis-acting element in promoter and enhancer regions
GmALKBH1D	CAAT-box	CAAAT	739	5	+	Pisum sativum	common cis-acting element in promoter and enhancer regions
GmALKBH1D	CAAT-box	CAAT	756	4	+	Nicotiana glutinosa
GmALKBH1D	CAAT-box	CAAT	758	4	-	Nicotiana glutinosa
GmALKBH1D	CAAT-box	CAAT	790	4	+	Nicotiana glutinosa
GmALKBH1D	CAAT-box	CAAAT	818	5	+	Pisum sativum	common cis-acting element in promoter and enhancer regions
GmALKBH1D	CAAT-box	CAAT	926	4	+	Nicotiana glutinosa
GmALKBH1D	CAAT-box	CAAAT	945	5	+	Pisum sativum	common cis-acting element in promoter and enhancer regions
GmALKBH1D	CAAT-box	CAAAT	965	5	-	Pisum sativum	common cis-acting element in promoter and enhancer regions
GmALKBH1D	CAAT-box	CAAT	974	4	+	Nicotiana glutinosa
GmALKBH1D	CAAT-box	CAAT	1030	4	+	Nicotiana glutinosa
GmALKBH1D	CAAT-box	CAAAT	1054	5	+	Pisum sativum	common cis-acting element in promoter and enhancer regions
GmALKBH1D	CAAT-box	CAAT	1078	4	+	Nicotiana glutinosa
GmALKBH1D	CAAT-box	CAAT	1093	4	+	Nicotiana glutinosa
GmALKBH1D	CAAT-box	CAAAT	1141	5	+	Pisum sativum	common cis-acting element in promoter and enhancer regions
GmALKBH1D	CAAT-box	CAAT	1170	4	+	Nicotiana glutinosa
GmALKBH1D	CAAT-box	CAAT	1190	4	+	Nicotiana glutinosa
GmALKBH1D	CAAT-box	CAAT	1226	4	+	Nicotiana glutinosa
GmALKBH1D	CAAT-box	CAAAT	1250	5	+	Pisum sativum	common cis-acting element in promoter and enhancer regions
GmALKBH1D	CAAT-box	CAAAT	1265	5	-	Pisum sativum	common cis-acting element in promoter and enhancer regions
GmALKBH1D	CAAT-box	CAAT	1274	4	+	Nicotiana glutinosa
GmALKBH1D	CAAT-box	CAAT	1294	4	+	Nicotiana glutinosa
GmALKBH1D	CAAT-box	CAAT	1330	4	+	Nicotiana glutinosa
GmALKBH1D	CAAT-box	CAAAT	1354	5	+	Pisum sativum	common cis-acting element in promoter and enhancer regions
GmALKBH1D	CAAT-box	CAAAT	1369	5	-	Pisum sativum	common cis-acting element in promoter and enhancer regions
GmALKBH1D	CAAT-box	CAAT	1459	4	-	Nicotiana glutinosa
GmALKBH1D	CAAT-box	CAAT	1483	4	+	Nicotiana glutinosa
GmALKBH1D	CAAT-box	CAAAT	1497	5	+	Pisum sativum	common cis-acting element in promoter and enhancer regions
GmALKBH1D	CAAT-box	CAAAT	1545	5	+	Pisum sativum	common cis-acting element in promoter and enhancer regions
GmALKBH1D	CAAT-box	CCAAT	1580	5	-	Arabidopsis thaliana	common cis-acting element in promoter and enhancer regions
GmALKBH1D	CAAT-box	CCAAT	1617	5	-	Arabidopsis thaliana	common cis-acting element in promoter and enhancer regions
GmALKBH1D	CAAT-box	CAAT	1696	4	+	Nicotiana glutinosa
GmALKBH1D	CAAT-box	CCAAT	1698	5	-	Arabidopsis thaliana	common cis-acting element in promoter and enhancer regions
GmALKBH1D	CAAT-box	CAAT	1874	4	-	Nicotiana glutinosa
GmALKBH1D	CAAT-box	CAAT	1924	4	-	Nicotiana glutinosa
GmALKBH1D	CAAT-box	CAAT	2007	4	-	Nicotiana glutinosa
GmALKBH1D	CAAT-box	CAAT	2079	4	-	Nicotiana glutinosa
GmALKBH1D	CAAT-box	CAAT	2091	4	-	Nicotiana glutinosa
GmALKBH1D	CAAT-box	CAAAT	2107	5	+	Pisum sativum	common cis-acting element in promoter and enhancer regions
GmALKBH1D	CAAT-box	CCAAT	2133	5	+	Arabidopsis thaliana	common cis-acting element in promoter and enhancer regions
GmALKBH1D	CAAT-box	CAAT	2134	4	+	Nicotiana glutinosa
GmALKBH1D	CAAT-box	CAAT	2209	4	-	Nicotiana glutinosa
GmALKBH1D	CAAT-box	CAAT	2225	4	+	Nicotiana glutinosa
GmALKBH1D	CAAT-box	CCAAT	2339	5	+	Arabidopsis thaliana	common cis-acting element in promoter and enhancer regions
GmALKBH1D	CAAT-box	CAAT	2340	4	+	Nicotiana glutinosa
GmALKBH1D	CAAT-box	CAAT	2351	4	-	Nicotiana glutinosa
GmALKBH1D	CAAT-box	CAAT	2362	4	+	Nicotiana glutinosa
GmALKBH1D	CAAT-box	CAAT	2370	4	+	Nicotiana glutinosa
GmALKBH1D	CAAT-box	CAAT	2372	4	-	Nicotiana glutinosa
GmALKBH1D	CAAT-box	CAAAT	2410	5	+	Pisum sativum	common cis-acting element in promoter and enhancer regions
GmALKBH1D	CAAT-box	CCAAT	2415	5	+	Arabidopsis thaliana	common cis-acting element in promoter and enhancer regions
GmALKBH1D	CAAT-box	CAAT	2416	4	+	Nicotiana glutinosa
GmALKBH1D	CAAT-box	CAAT	2458	4	-	Nicotiana glutinosa
GmALKBH1D	CAAT-box	CAAAT	2479	5	-	Pisum sativum	common cis-acting element in promoter and enhancer regions
GmALKBH1D	Unnamed__4	CTCC	70	4	+	Petroselinum hortense
GmALKBH1D	Unnamed__4	CTCC	219	4	-	Petroselinum hortense
GmALKBH1D	Unnamed__4	CTCC	436	4	+	Petroselinum hortense
GmALKBH1D	Unnamed__4	CTCC	1723	4	-	Petroselinum hortense
GmALKBH1D	Unnamed__4	CTCC	1968	4	+	Petroselinum hortense
GmALKBH1D	Unnamed__4	CTCC	2131	4	+	Petroselinum hortense
GmALKBH1D	Unnamed__4	CTCC	2171	4	-	Petroselinum hortense
GmALKBH1D	Unnamed__4	CTCC	2399	4	+	Petroselinum hortense
GmALKBH1D	ATCT-motif	AATCTAATCC	2407	9	+	Pisum sativum	part of a conserved DNA module involved in light responsiveness
GmALKBH1D	ATCT-motif	AATCTAATCC	2412	9	+	Pisum sativum	part of a conserved DNA module involved in light responsiveness
GmALKBH1D	Myb-binding site	CAACAG	8	6	+	Nicotiana tabacum
GmALKBH1D	AT1-motif	AATTATTTTTTATT	1553	13	+	Solanum tuberosum	part of a light responsive module
GmALKBH1D	GARE-motif	TCTGTTG	8	7	-	Brassica oleracea	gibberellin-responsive element
GmALKBH1D	Box 4	ATTAAT	664	6	+	Petroselinum crispum	part of a conserved DNA module involved in light responsiveness
GmALKBH1D	Box 4	ATTAAT	890	6	+	Petroselinum crispum	part of a conserved DNA module involved in light responsiveness
GmALKBH1D	Box 4	ATTAAT	1973	6	-	Petroselinum crispum	part of a conserved DNA module involved in light responsiveness
GmALKBH1D	Box 4	ATTAAT	2033	6	-	Petroselinum crispum	part of a conserved DNA module involved in light responsiveness
GmALKBH1D	Box 4	ATTAAT	2364	6	-	Petroselinum crispum	part of a conserved DNA module involved in light responsiveness
GmALKBH1D	ERE	ATTTTAAA	902	8	+	Nicotiana glutinos
GmALKBH1D	ERE	ATTTTAAA	1006	8	+	Nicotiana glutinos
GmALKBH1D	ERE	ATTTTAAA	1013	8	+	Nicotiana glutinos
GmALKBH1D	ERE	ATTTTAAA	1105	8	+	Nicotiana glutinos
GmALKBH1D	ERE	ATTTTAAA	1202	8	+	Nicotiana glutinos
GmALKBH1D	ERE	ATTTTAAA	1209	8	+	Nicotiana glutinos
GmALKBH1D	ERE	ATTTTAAA	1306	8	+	Nicotiana glutinos
GmALKBH1D	ERE	ATTTTAAA	1313	8	+	Nicotiana glutinos
GmALKBH1D	ERE	ATTTTAAA	1410	8	+	Nicotiana glutinos
GmALKBH1D	ERE	ATTTTAAA	1417	8	+	Nicotiana glutinos
GmALKBH1D	ERE	ATTTTAAA	2123	8	-	Nicotiana glutinos
GmALKBH1D	LTR	CCGAAA	86	6	+	Hordeum vulgare	cis-acting element involved in low-temperature responsiveness
GmALKBH1D	WRE3	CCACCT	2356	6	+	Pisum sativum
GmALKBH1D	I-box	AAGATAAGGCT	2325	10	-	Gossypium hirsutum	part of a light responsive element
GmALKBH1D	I-box	AGATAAGG	2327	8	-	Triticum aestivum	part of a light responsive element
GmALKBH1D	W box	TTGACC	2352	6	+	Arabidopsis thaliana
GmALKBH1D	AT~TATA-box	TATATA	35	6	+	Arabidopsis thaliana
GmALKBH1D	AT~TATA-box	TATATA	77	6	+	Arabidopsis thaliana
GmALKBH1D	AT~TATA-box	TATATA	79	6	+	Arabidopsis thaliana
GmALKBH1D	AT~TATA-box	TATATAAA	653	8	-	Arabidopsis thaliana
GmALKBH1D	AT~TATA-box	TATATA	655	6	+	Arabidopsis thaliana
GmALKBH1D	AT~TATA-box	TATATA	1752	6	-	Arabidopsis thaliana
GmALKBH1D	AT~TATA-box	TATATA	1754	6	-	Arabidopsis thaliana
GmALKBH1D	AT~TATA-box	TATATA	2316	6	-	Arabidopsis thaliana
GmALKBH1D	AT~TATA-box	TATATA	2474	6	-	Arabidopsis thaliana
GmALKBH1D	WUN-motif	CCATTTCAA	238	9	-	Nicotiana glutinosa
GmALKBH1D	TATA-box	TATA	28	4	+	Arabidopsis thaliana	core promoter element around -30 of transcription start
GmALKBH1D	TATA-box	ATATAT	34	6	+	Brassica napus	core promoter element around -30 of transcription start
GmALKBH1D	TATA-box	TATATA	35	6	+	Arabidopsis thaliana	core promoter element around -30 of transcription start
GmALKBH1D	TATA-box	ATATAA	36	6	+	Brassica oleracea	core promoter element around -30 of transcription start
GmALKBH1D	TATA-box	TATA	37	4	+	Arabidopsis thaliana	core promoter element around -30 of transcription start
GmALKBH1D	TATA-box	TATATA	77	6	+	Arabidopsis thaliana	core promoter element around -30 of transcription start
GmALKBH1D	TATA-box	ATATAT	78	6	+	Brassica napus	core promoter element around -30 of transcription start
GmALKBH1D	TATA-box	TATATA	79	6	+	Arabidopsis thaliana	core promoter element around -30 of transcription start
GmALKBH1D	TATA-box	ATATAA	80	6	+	Brassica oleracea	core promoter element around -30 of transcription start
GmALKBH1D	TATA-box	TATA	81	4	+	Arabidopsis thaliana	core promoter element around -30 of transcription start
GmALKBH1D	TATA-box	ATTATA	101	6	+	Brassica napus	core promoter element around -30 of transcription start
GmALKBH1D	TATA-box	TATAA	102	5	-	Arabidopsis thaliana	core promoter element around -30 of transcription start
GmALKBH1D	TATA-box	TATA	103	4	+	Arabidopsis thaliana	core promoter element around -30 of transcription start
GmALKBH1D	TATA-box	ATATAA	325	6	+	Brassica oleracea	core promoter element around -30 of transcription start
GmALKBH1D	TATA-box	TATA	326	4	+	Arabidopsis thaliana	core promoter element around -30 of transcription start
GmALKBH1D	TATA-box	ATATAA	517	6	+	Brassica oleracea	core promoter element around -30 of transcription start
GmALKBH1D	TATA-box	TATA	518	4	+	Arabidopsis thaliana	core promoter element around -30 of transcription start
GmALKBH1D	TATA-box	TATAA	573	5	-	Arabidopsis thaliana	core promoter element around -30 of transcription start
GmALKBH1D	TATA-box	TATA	574	4	+	Arabidopsis thaliana	core promoter element around -30 of transcription start
GmALKBH1D	TATA-box	ATATAA	579	6	+	Brassica oleracea	core promoter element around -30 of transcription start
GmALKBH1D	TATA-box	TATA	580	4	+	Arabidopsis thaliana	core promoter element around -30 of transcription start
GmALKBH1D	TATA-box	TATAAAT	599	7	-	Brassica juncea	core promoter element around -30 of transcription start
GmALKBH1D	TATA-box	TATAAA	600	6	-	Helianthus annuus	core promoter element around -30 of transcription start
GmALKBH1D	TATA-box	TATAA	601	5	-	Arabidopsis thaliana	core promoter element around -30 of transcription start
GmALKBH1D	TATA-box	TATA	602	4	+	Arabidopsis thaliana	core promoter element around -30 of transcription start
GmALKBH1D	TATA-box	TATACA	611	6	-	Helianthus annuus	core promoter element around -30 of transcription start
GmALKBH1D	TATA-box	TATA	613	4	+	Arabidopsis thaliana	core promoter element around -30 of transcription start
GmALKBH1D	TATA-box	TATAAAA	652	7	-	Pisum sativum	core promoter element around -30 of transcription start
GmALKBH1D	TATA-box	TATAAA	653	6	-	Helianthus annuus	core promoter element around -30 of transcription start
GmALKBH1D	TATA-box	TATATAA	654	7	-	Arabidopsis thaliana	core promoter element around -30 of transcription start
GmALKBH1D	TATA-box	TATATA	655	6	+	Arabidopsis thaliana	core promoter element around -30 of transcription start
GmALKBH1D	TATA-box	ATATAA	656	6	+	Brassica oleracea	core promoter element around -30 of transcription start
GmALKBH1D	TATA-box	TATA	657	4	+	Arabidopsis thaliana	core promoter element around -30 of transcription start
GmALKBH1D	TATA-box	ATTATA	686	6	+	Brassica napus	core promoter element around -30 of transcription start
GmALKBH1D	TATA-box	TATAA	687	5	-	Arabidopsis thaliana	core promoter element around -30 of transcription start
GmALKBH1D	TATA-box	TATA	688	4	+	Arabidopsis thaliana	core promoter element around -30 of transcription start
GmALKBH1D	TATA-box	ATTATA	699	6	+	Brassica napus	core promoter element around -30 of transcription start
GmALKBH1D	TATA-box	TATAA	700	5	-	Arabidopsis thaliana	core promoter element around -30 of transcription start
GmALKBH1D	TATA-box	TATA	701	4	+	Arabidopsis thaliana	core promoter element around -30 of transcription start
GmALKBH1D	TATA-box	ccTATAAAaa	761	9	+	Arabidopsis thaliana	core promoter element around -30 of transcription start
GmALKBH1D	TATA-box	TATA	763	4	+	Arabidopsis thaliana	core promoter element around -30 of transcription start
GmALKBH1D	TATA-box	TACAAAA	822	7	-	Oryza sativa	core promoter element around -30 of transcription start
GmALKBH1D	TATA-box	TATAAAA	933	7	-	Pisum sativum	core promoter element around -30 of transcription start
GmALKBH1D	TATA-box	TATAAA	934	6	-	Helianthus annuus	core promoter element around -30 of transcription start
GmALKBH1D	TATA-box	TATAA	935	5	-	Arabidopsis thaliana	core promoter element around -30 of transcription start
GmALKBH1D	TATA-box	TATA	936	4	+	Arabidopsis thaliana	core promoter element around -30 of transcription start
GmALKBH1D	TATA-box	ATATAT	953	6	+	Brassica napus	core promoter element around -30 of transcription start
GmALKBH1D	TATA-box	TATA	954	4	+	Arabidopsis thaliana	core promoter element around -30 of transcription start
GmALKBH1D	TATA-box	TATAA	999	5	-	Arabidopsis thaliana	core promoter element around -30 of transcription start
GmALKBH1D	TATA-box	TATA	1000	4	+	Arabidopsis thaliana	core promoter element around -30 of transcription start
GmALKBH1D	TATA-box	TATAAAA	1037	7	-	Pisum sativum	core promoter element around -30 of transcription start
GmALKBH1D	TATA-box	TATAAA	1038	6	-	Helianthus annuus	core promoter element around -30 of transcription start
GmALKBH1D	TATA-box	TATAA	1039	5	-	Arabidopsis thaliana	core promoter element around -30 of transcription start
GmALKBH1D	TATA-box	TATA	1040	4	+	Arabidopsis thaliana	core promoter element around -30 of transcription start
GmALKBH1D	TATA-box	TACAAAA	1046	7	+	Oryza sativa	core promoter element around -30 of transcription start
GmALKBH1D	TATA-box	TATAAGAA	1128	8	-	Zea mays	core promoter element around -30 of transcription start
GmALKBH1D	TATA-box	TATAA	1131	5	-	Arabidopsis thaliana	core promoter element around -30 of transcription start
GmALKBH1D	TATA-box	TATA	1132	4	+	Arabidopsis thaliana	core promoter element around -30 of transcription start
GmALKBH1D	TATA-box	ATATAT	1149	6	+	Brassica napus	core promoter element around -30 of transcription start
GmALKBH1D	TATA-box	TATA	1150	4	+	Arabidopsis thaliana	core promoter element around -30 of transcription start
GmALKBH1D	TATA-box	ATTATA	1175	6	+	Brassica napus	core promoter element around -30 of transcription start
GmALKBH1D	TATA-box	TATAA	1176	5	-	Arabidopsis thaliana	core promoter element around -30 of transcription start
GmALKBH1D	TATA-box	TATA	1177	4	+	Arabidopsis thaliana	core promoter element around -30 of transcription start
GmALKBH1D	TATA-box	TATAAAA	1233	7	-	Pisum sativum	core promoter element around -30 of transcription start
GmALKBH1D	TATA-box	TATAAA	1234	6	-	Helianthus annuus	core promoter element around -30 of transcription start
GmALKBH1D	TATA-box	TATAA	1235	5	-	Arabidopsis thaliana	core promoter element around -30 of transcription start
GmALKBH1D	TATA-box	TATA	1236	4	+	Arabidopsis thaliana	core promoter element around -30 of transcription start
GmALKBH1D	TATA-box	ATATAT	1253	6	-	Brassica napus	core promoter element around -30 of transcription start
GmALKBH1D	TATA-box	TATA	1254	4	-	Arabidopsis thaliana	core promoter element around -30 of transcription start
GmALKBH1D	TATA-box	TATAAAA	1337	7	-	Pisum sativum	core promoter element around -30 of transcription start
GmALKBH1D	TATA-box	TATAAA	1338	6	-	Helianthus annuus	core promoter element around -30 of transcription start
GmALKBH1D	TATA-box	TATAA	1339	5	-	Arabidopsis thaliana	core promoter element around -30 of transcription start
GmALKBH1D	TATA-box	TATA	1340	4	-	Arabidopsis thaliana	core promoter element around -30 of transcription start
GmALKBH1D	TATA-box	TATAAAA	1440	7	-	Pisum sativum	core promoter element around -30 of transcription start
GmALKBH1D	TATA-box	TATAAA	1441	6	-	Helianthus annuus	core promoter element around -30 of transcription start
GmALKBH1D	TATA-box	TATAA	1442	5	-	Arabidopsis thaliana	core promoter element around -30 of transcription start
GmALKBH1D	TATA-box	TATA	1443	4	-	Arabidopsis thaliana	core promoter element around -30 of transcription start
GmALKBH1D	TATA-box	TATAAAA	1489	7	-	Pisum sativum	core promoter element around -30 of transcription start
GmALKBH1D	TATA-box	TATAAA	1490	6	-	Helianthus annuus	core promoter element around -30 of transcription start
GmALKBH1D	TATA-box	TATAA	1491	5	-	Arabidopsis thaliana	core promoter element around -30 of transcription start
GmALKBH1D	TATA-box	TATA	1492	4	-	Arabidopsis thaliana	core promoter element around -30 of transcription start
GmALKBH1D	TATA-box	TATTTAAA	1521	8	+	Arabidopsis thaliana	core promoter element around -30 of transcription start
GmALKBH1D	TATA-box	TATTTAAA	1523	8	-	Arabidopsis thaliana	core promoter element around -30 of transcription start
GmALKBH1D	TATA-box	TACAAAA	1533	7	-	Oryza sativa	core promoter element around -30 of transcription start
GmALKBH1D	TATA-box	ATTATA	1564	6	+	Brassica napus	core promoter element around -30 of transcription start
GmALKBH1D	TATA-box	TATAA	1565	5	-	Arabidopsis thaliana	core promoter element around -30 of transcription start
GmALKBH1D	TATA-box	TATA	1566	4	-	Arabidopsis thaliana	core promoter element around -30 of transcription start
GmALKBH1D	TATA-box	ATTATA	1575	6	+	Brassica napus	core promoter element around -30 of transcription start
GmALKBH1D	TATA-box	TATAA	1576	5	-	Arabidopsis thaliana	core promoter element around -30 of transcription start
GmALKBH1D	TATA-box	TATA	1577	4	-	Arabidopsis thaliana	core promoter element around -30 of transcription start
GmALKBH1D	TATA-box	ATATAA	1685	6	+	Brassica oleracea	core promoter element around -30 of transcription start
GmALKBH1D	TATA-box	TATA	1686	4	-	Arabidopsis thaliana	core promoter element around -30 of transcription start
GmALKBH1D	TATA-box	TATATAA	1751	7	-	Arabidopsis thaliana	core promoter element around -30 of transcription start
GmALKBH1D	TATA-box	TATATA	1752	6	-	Arabidopsis thaliana	core promoter element around -30 of transcription start
GmALKBH1D	TATA-box	ATATAT	1753	6	-	Brassica napus	core promoter element around -30 of transcription start
GmALKBH1D	TATA-box	TATATA	1754	6	-	Arabidopsis thaliana	core promoter element around -30 of transcription start
GmALKBH1D	TATA-box	TATA	1756	4	-	Arabidopsis thaliana	core promoter element around -30 of transcription start
GmALKBH1D	TATA-box	TATA	1766	4	-	Arabidopsis thaliana	core promoter element around -30 of transcription start
GmALKBH1D	TATA-box	TATA	1823	4	-	Arabidopsis thaliana	core promoter element around -30 of transcription start
GmALKBH1D	TATA-box	TATAA	1905	5	-	Arabidopsis thaliana	core promoter element around -30 of transcription start
GmALKBH1D	TATA-box	TATA	1906	4	-	Arabidopsis thaliana	core promoter element around -30 of transcription start
GmALKBH1D	TATA-box	TATATA	2316	6	-	Arabidopsis thaliana	core promoter element around -30 of transcription start
GmALKBH1D	TATA-box	ATATAA	2317	6	+	Brassica oleracea	core promoter element around -30 of transcription start
GmALKBH1D	TATA-box	TATA	2318	4	-	Arabidopsis thaliana	core promoter element around -30 of transcription start
GmALKBH1D	TATA-box	ATATAT	2473	6	-	Brassica napus	core promoter element around -30 of transcription start
GmALKBH1D	TATA-box	TATATA	2474	6	-	Arabidopsis thaliana	core promoter element around -30 of transcription start
GmALKBH1D	TATA-box	ATATAT	2475	6	-	Brassica napus	core promoter element around -30 of transcription start
GmALKBH1D	TATA-box	TATA	2476	4	-	Arabidopsis thaliana	core promoter element around -30 of transcription start
GmALKBH1D	TATA-box	TATAAGAA	2484	8	-	Zea mays	core promoter element around -30 of transcription start
GmALKBH1D	TATA-box	TATAA	2487	5	-	Arabidopsis thaliana	core promoter element around -30 of transcription start
GmALKBH1D	TATA-box	TATA	2488	4	-	Arabidopsis thaliana	core promoter element around -30 of transcription start
GmALKBH1D	GATA-motif	AAGATAAGATT	1094	10	-	Arabidopsis thaliana	part of a light responsive element
GmALKBH1D	GATA-motif	AAGATAAGATT	1191	10	-	Arabidopsis thaliana	part of a light responsive element
GmALKBH1D	GATA-motif	AAGATAAGATT	1295	10	-	Arabidopsis thaliana	part of a light responsive element
GmALKBH1D	GATA-motif	AAGATAAGATT	1399	10	-	Arabidopsis thaliana	part of a light responsive element
GmALKBH1D	GATA-motif	AAGATAAGATT	2325	10	-	Arabidopsis thaliana	part of a light responsive element
GmALKBH1D	GATA-motif	AAGGATAAGG	2327	9	-	Solanum tuberosum	part of a light responsive element
GmECT12a	MRE	AACCTAA	2130	7	-	Petroselinum crispum	MYB binding site involved in light responsiveness
GmECT12a	TATA-box	TACAAAA	312	7	-	Oryza sativa	core promoter element around -30 of transcription start
GmECT12a	TATA-box	TATAAAA	327	7	-	Pisum sativum	core promoter element around -30 of transcription start
GmECT12a	TATA-box	TATAAA	328	6	-	Helianthus annuus	core promoter element around -30 of transcription start
GmECT12a	TATA-box	TATAA	329	5	-	Arabidopsis thaliana	core promoter element around -30 of transcription start
GmECT12a	TATA-box	TATA	330	4	+	Arabidopsis thaliana	core promoter element around -30 of transcription start
GmECT12a	TATA-box	TACAAAA	354	7	-	Oryza sativa	core promoter element around -30 of transcription start
GmECT12a	TATA-box	TATA	573	4	+	Arabidopsis thaliana	core promoter element around -30 of transcription start
GmECT12a	TATA-box	TATATA	633	6	+	Arabidopsis thaliana	core promoter element around -30 of transcription start
GmECT12a	TATA-box	ATATAT	634	6	+	Brassica napus	core promoter element around -30 of transcription start
GmECT12a	TATA-box	TATA	635	4	+	Arabidopsis thaliana	core promoter element around -30 of transcription start
GmECT12a	TATA-box	TATACA	674	6	-	Helianthus annuus	core promoter element around -30 of transcription start
GmECT12a	TATA-box	TATA	676	4	+	Arabidopsis thaliana	core promoter element around -30 of transcription start
GmECT12a	TATA-box	TATTTAAA	729	8	+	Arabidopsis thaliana	core promoter element around -30 of transcription start
GmECT12a	TATA-box	TATAA	790	5	-	Arabidopsis thaliana	core promoter element around -30 of transcription start
GmECT12a	TATA-box	TATA	791	4	+	Arabidopsis thaliana	core promoter element around -30 of transcription start
GmECT12a	TATA-box	TATA	796	4	+	Arabidopsis thaliana	core promoter element around -30 of transcription start
GmECT12a	TATA-box	ATATAT	886	6	+	Brassica napus	core promoter element around -30 of transcription start
GmECT12a	TATA-box	TATATA	887	6	+	Arabidopsis thaliana	core promoter element around -30 of transcription start
GmECT12a	TATA-box	TATA	889	4	+	Arabidopsis thaliana	core promoter element around -30 of transcription start
GmECT12a	TATA-box	TATTTAAA	894	8	+	Arabidopsis thaliana	core promoter element around -30 of transcription start
GmECT12a	TATA-box	TATACA	909	6	-	Helianthus annuus	core promoter element around -30 of transcription start
GmECT12a	TATA-box	TATA	911	4	+	Arabidopsis thaliana	core promoter element around -30 of transcription start
GmECT12a	TATA-box	ATTATA	930	6	+	Brassica napus	core promoter element around -30 of transcription start
GmECT12a	TATA-box	TATATAA	931	7	-	Arabidopsis thaliana	core promoter element around -30 of transcription start
GmECT12a	TATA-box	TATATA	932	6	+	Arabidopsis thaliana	core promoter element around -30 of transcription start
GmECT12a	TATA-box	TATA	934	4	+	Arabidopsis thaliana	core promoter element around -30 of transcription start
GmECT12a	TATA-box	TATA	1002	4	+	Arabidopsis thaliana	core promoter element around -30 of transcription start
GmECT12a	TATA-box	TATACA	1035	6	-	Helianthus annuus	core promoter element around -30 of transcription start
GmECT12a	TATA-box	TATA	1037	4	+	Arabidopsis thaliana	core promoter element around -30 of transcription start
GmECT12a	TATA-box	ATATAA	1069	6	+	Brassica oleracea	core promoter element around -30 of transcription start
GmECT12a	TATA-box	TATA	1070	4	+	Arabidopsis thaliana	core promoter element around -30 of transcription start
GmECT12a	TATA-box	TATA	1111	4	+	Arabidopsis thaliana	core promoter element around -30 of transcription start
GmECT12a	TATA-box	TATA	1131	4	+	Arabidopsis thaliana	core promoter element around -30 of transcription start
GmECT12a	TATA-box	taTATAAAtc	1181	9	-	Arabidopsis thaliana	core promoter element around -30 of transcription start
GmECT12a	TATA-box	TATTTAAA	1183	8	-	Arabidopsis thaliana	core promoter element around -30 of transcription start
GmECT12a	TATA-box	TATAAAT	1349	7	-	Brassica juncea	core promoter element around -30 of transcription start
GmECT12a	TATA-box	TATAAA	1350	6	-	Helianthus annuus	core promoter element around -30 of transcription start
GmECT12a	TATA-box	TATAA	1351	5	-	Arabidopsis thaliana	core promoter element around -30 of transcription start
GmECT12a	TATA-box	TATA	1352	4	-	Arabidopsis thaliana	core promoter element around -30 of transcription start
GmECT12a	TATA-box	ATATAT	1393	6	-	Brassica napus	core promoter element around -30 of transcription start
GmECT12a	TATA-box	TATATA	1394	6	-	Arabidopsis thaliana	core promoter element around -30 of transcription start
GmECT12a	TATA-box	ATATAT	1395	6	-	Brassica napus	core promoter element around -30 of transcription start
GmECT12a	TATA-box	TATATA	1396	6	-	Arabidopsis thaliana	core promoter element around -30 of transcription start
GmECT12a	TATA-box	ATATAT	1397	6	-	Brassica napus	core promoter element around -30 of transcription start
GmECT12a	TATA-box	TATATA	1398	6	-	Arabidopsis thaliana	core promoter element around -30 of transcription start
GmECT12a	TATA-box	ATATAT	1399	6	-	Brassica napus	core promoter element around -30 of transcription start
GmECT12a	TATA-box	TATATA	1400	6	-	Arabidopsis thaliana	core promoter element around -30 of transcription start
GmECT12a	TATA-box	ATATAT	1401	6	-	Brassica napus	core promoter element around -30 of transcription start
GmECT12a	TATA-box	TATATA	1402	6	-	Arabidopsis thaliana	core promoter element around -30 of transcription start
GmECT12a	TATA-box	ATATAT	1403	6	-	Brassica napus	core promoter element around -30 of transcription start
GmECT12a	TATA-box	TATATA	1404	6	-	Arabidopsis thaliana	core promoter element around -30 of transcription start
GmECT12a	TATA-box	ATATAT	1405	6	-	Brassica napus	core promoter element around -30 of transcription start
GmECT12a	TATA-box	TATATA	1406	6	-	Arabidopsis thaliana	core promoter element around -30 of transcription start
GmECT12a	TATA-box	ATATAT	1407	6	-	Brassica napus	core promoter element around -30 of transcription start
GmECT12a	TATA-box	TATATA	1408	6	-	Arabidopsis thaliana	core promoter element around -30 of transcription start
GmECT12a	TATA-box	ATATAT	1409	6	-	Brassica napus	core promoter element around -30 of transcription start
GmECT12a	TATA-box	TATATA	1410	6	-	Arabidopsis thaliana	core promoter element around -30 of transcription start
GmECT12a	TATA-box	ATATAT	1411	6	-	Brassica napus	core promoter element around -30 of transcription start
GmECT12a	TATA-box	TATATA	1412	6	-	Arabidopsis thaliana	core promoter element around -30 of transcription start
GmECT12a	TATA-box	ATATAT	1413	6	-	Brassica napus	core promoter element around -30 of transcription start
GmECT12a	TATA-box	TATATA	1414	6	-	Arabidopsis thaliana	core promoter element around -30 of transcription start
GmECT12a	TATA-box	ATATAT	1415	6	-	Brassica napus	core promoter element around -30 of transcription start
GmECT12a	TATA-box	TATATA	1416	6	-	Arabidopsis thaliana	core promoter element around -30 of transcription start
GmECT12a	TATA-box	ATATAT	1417	6	-	Brassica napus	core promoter element around -30 of transcription start
GmECT12a	TATA-box	TATATA	1418	6	-	Arabidopsis thaliana	core promoter element around -30 of transcription start
GmECT12a	TATA-box	ATATAT	1419	6	-	Brassica napus	core promoter element around -30 of transcription start
GmECT12a	TATA-box	TATATA	1420	6	-	Arabidopsis thaliana	core promoter element around -30 of transcription start
GmECT12a	TATA-box	ATATAT	1421	6	-	Brassica napus	core promoter element around -30 of transcription start
GmECT12a	TATA-box	TATATA	1422	6	-	Arabidopsis thaliana	core promoter element around -30 of transcription start
GmECT12a	TATA-box	ATATAT	1423	6	-	Brassica napus	core promoter element around -30 of transcription start
GmECT12a	TATA-box	TATATA	1424	6	-	Arabidopsis thaliana	core promoter element around -30 of transcription start
GmECT12a	TATA-box	ATATAT	1425	6	-	Brassica napus	core promoter element around -30 of transcription start
GmECT12a	TATA-box	TATATA	1426	6	-	Arabidopsis thaliana	core promoter element around -30 of transcription start
GmECT12a	TATA-box	ATATAT	1427	6	-	Brassica napus	core promoter element around -30 of transcription start
GmECT12a	TATA-box	TATATA	1428	6	-	Arabidopsis thaliana	core promoter element around -30 of transcription start
GmECT12a	TATA-box	ATATAT	1429	6	-	Brassica napus	core promoter element around -30 of transcription start
GmECT12a	TATA-box	TATATA	1430	6	-	Arabidopsis thaliana	core promoter element around -30 of transcription start
GmECT12a	TATA-box	ATATAA	1431	6	+	Brassica oleracea	core promoter element around -30 of transcription start
GmECT12a	TATA-box	TATA	1432	4	-	Arabidopsis thaliana	core promoter element around -30 of transcription start
GmECT12a	TATA-box	TATA	1522	4	-	Arabidopsis thaliana	core promoter element around -30 of transcription start
GmECT12a	TATA-box	ATATAA	1547	6	+	Brassica oleracea	core promoter element around -30 of transcription start
GmECT12a	TATA-box	TATA	1548	4	-	Arabidopsis thaliana	core promoter element around -30 of transcription start
GmECT12a	TATA-box	ATATAA	1578	6	+	Brassica oleracea	core promoter element around -30 of transcription start
GmECT12a	TATA-box	TATA	1579	4	-	Arabidopsis thaliana	core promoter element around -30 of transcription start
GmECT12a	TATA-box	TATAAA	1777	6	-	Helianthus annuus	core promoter element around -30 of transcription start
GmECT12a	TATA-box	TATAA	1778	5	-	Arabidopsis thaliana	core promoter element around -30 of transcription start
GmECT12a	TATA-box	TATA	1779	4	-	Arabidopsis thaliana	core promoter element around -30 of transcription start
GmECT12a	TATA-box	ATATAA	2089	6	+	Brassica oleracea	core promoter element around -30 of transcription start
GmECT12a	TATA-box	TATA	2090	4	-	Arabidopsis thaliana	core promoter element around -30 of transcription start
GmECT12a	CARE	CAACTCCC	40	8	-	Oryza sativa
GmECT12a	CARE	CAACTCAC	658	8	-	Oryza sativa
GmECT12a	WUN-motif	CAATTACAT	1478	9	-	Nicotiana glutinosa
GmECT12a	G-box	CACGTC	456	6	-	Zea mays	cis-acting regulatory element involved in light responsiveness
GmECT12a	G-box	CACGAC	1058	6	-	Zea mays	cis-acting regulatory element involved in light responsiveness
GmECT12a	GA-motif	ATAGATAA	1704	8	+	Arabidopsis thaliana	part of a light responsive element
GmECT12a	MYB-like sequence	TAACCA	520	6	-	Arabidopsis thaliana
GmECT12a	STRE	AGGGG	343	5	-	Arabidopsis thaliana
GmECT12a	STRE	AGGGG	1280	5	-	Arabidopsis thaliana
GmECT12a	STRE	AGGGG	2179	5	-	Arabidopsis thaliana
GmECT12a	GATA-motif	AAGGATAAGG	1710	9	+	Solanum tuberosum	part of a light responsive element
GmECT12a	GATA-motif	GATAGGA	2055	7	-	Arabidopsis thaliana	part of a light responsive element
GmECT12a	TC-rich repeats	GTTTTCTTAC	284	9	+	Nicotiana tabacum	cis-acting element involved in defense and stress responsiveness
GmECT12a	ERE	ATTTCATA	1115	8	+	Nicotiana glutinos
GmECT12a	ERE	ATTTTAAA	1355	8	+	Nicotiana glutinos
GmECT12a	ERE	ATTTTAAA	1541	8	-	Nicotiana glutinos
GmECT12a	Box 4	ATTAAT	195	6	+	Petroselinum crispum	part of a conserved DNA module involved in light responsiveness
GmECT12a	Box 4	ATTAAT	1966	6	-	Petroselinum crispum	part of a conserved DNA module involved in light responsiveness
GmECT12a	Box 4	ATTAAT	1970	6	-	Petroselinum crispum	part of a conserved DNA module involved in light responsiveness
GmECT12a	Box 4	ATTAAT	2003	6	-	Petroselinum crispum	part of a conserved DNA module involved in light responsiveness
GmECT12a	Box 4	ATTAAT	2066	6	-	Petroselinum crispum	part of a conserved DNA module involved in light responsiveness
GmECT12a	ABRE	ACGTG	457	5	+	Arabidopsis thaliana	cis-acting element involved in the abscisic acid responsiveness
GmECT12a	TGA-element	AACGAC	786	6	-	Brassica oleracea	auxin-responsive element
GmECT12a	TGA-element	AACGAC	2201	6	+	Brassica oleracea	auxin-responsive element
GmECT12a	AT~TATA-box	TATATA	633	6	+	Arabidopsis thaliana
GmECT12a	AT~TATA-box	TATATA	887	6	+	Arabidopsis thaliana
GmECT12a	AT~TATA-box	TATATA	932	6	+	Arabidopsis thaliana
GmECT12a	AT~TATA-box	TATATA	1394	6	-	Arabidopsis thaliana
GmECT12a	AT~TATA-box	TATATA	1396	6	-	Arabidopsis thaliana
GmECT12a	AT~TATA-box	TATATA	1398	6	-	Arabidopsis thaliana
GmECT12a	AT~TATA-box	TATATA	1400	6	-	Arabidopsis thaliana
GmECT12a	AT~TATA-box	TATATA	1402	6	-	Arabidopsis thaliana
GmECT12a	AT~TATA-box	TATATA	1404	6	-	Arabidopsis thaliana
GmECT12a	AT~TATA-box	TATATA	1406	6	-	Arabidopsis thaliana
GmECT12a	AT~TATA-box	TATATA	1408	6	-	Arabidopsis thaliana
GmECT12a	AT~TATA-box	TATATA	1410	6	-	Arabidopsis thaliana
GmECT12a	AT~TATA-box	TATATA	1412	6	-	Arabidopsis thaliana
GmECT12a	AT~TATA-box	TATATA	1414	6	-	Arabidopsis thaliana
GmECT12a	AT~TATA-box	TATATA	1416	6	-	Arabidopsis thaliana
GmECT12a	AT~TATA-box	TATATA	1418	6	-	Arabidopsis thaliana
GmECT12a	AT~TATA-box	TATATA	1420	6	-	Arabidopsis thaliana
GmECT12a	AT~TATA-box	TATATA	1422	6	-	Arabidopsis thaliana
GmECT12a	AT~TATA-box	TATATA	1424	6	-	Arabidopsis thaliana
GmECT12a	AT~TATA-box	TATATA	1426	6	-	Arabidopsis thaliana
GmECT12a	AT~TATA-box	TATATA	1428	6	-	Arabidopsis thaliana
GmECT12a	AT~TATA-box	TATATA	1430	6	-	Arabidopsis thaliana
GmECT12a	I-box	AGATAAGG	1706	8	+	Triticum aestivum	part of a light responsive element
GmECT12a	W box	TTGACC	2489	6	-	Arabidopsis thaliana
GmECT12a	circadian	CAAAGATATC	1973	9	-	Lycopersicon esculentum	cis-acting regulatory element involved in circadian control
GmECT12a	LTR	CCGAAA	1783	6	+	Hordeum vulgare	cis-acting element involved in low-temperature responsiveness
GmECT12a	CAAT-box	CAAT	148	4	-	Nicotiana glutinosa
GmECT12a	CAAT-box	CAAAT	153	5	-	Pisum sativum	common cis-acting element in promoter and enhancer regions
GmECT12a	CAAT-box	CCAAT	199	5	-	Arabidopsis thaliana	common cis-acting element in promoter and enhancer regions
GmECT12a	CAAT-box	CAAAT	305	5	-	Pisum sativum	common cis-acting element in promoter and enhancer regions
GmECT12a	CAAT-box	CAAT	350	4	+	Nicotiana glutinosa
GmECT12a	CAAT-box	CAAT	416	4	+	Nicotiana glutinosa
GmECT12a	CAAT-box	CAAT	546	4	-	Nicotiana glutinosa
GmECT12a	CAAT-box	CAAAT	585	5	+	Pisum sativum	common cis-acting element in promoter and enhancer regions
GmECT12a	CAAT-box	CAAT	672	4	-	Nicotiana glutinosa
GmECT12a	CAAT-box	CAAT	679	4	-	Nicotiana glutinosa
GmECT12a	CAAT-box	CAAAT	712	5	+	Pisum sativum	common cis-acting element in promoter and enhancer regions
GmECT12a	CAAT-box	CAAT	738	4	-	Nicotiana glutinosa
GmECT12a	CAAT-box	CAAT	848	4	-	Nicotiana glutinosa
GmECT12a	CAAT-box	CAAAT	865	5	-	Pisum sativum	common cis-acting element in promoter and enhancer regions
GmECT12a	CAAT-box	CCAAT	883	5	+	Arabidopsis thaliana	common cis-acting element in promoter and enhancer regions
GmECT12a	CAAT-box	CAAT	884	4	+	Nicotiana glutinosa
GmECT12a	CAAT-box	CAAT	954	4	+	Nicotiana glutinosa
GmECT12a	CAAT-box	CAAAT	996	5	+	Pisum sativum	common cis-acting element in promoter and enhancer regions
GmECT12a	CAAT-box	CAAAT	1202	5	-	Pisum sativum	common cis-acting element in promoter and enhancer regions
GmECT12a	CAAT-box	CAAT	1212	4	-	Nicotiana glutinosa
GmECT12a	CAAT-box	CAAAT	1273	5	+	Pisum sativum	common cis-acting element in promoter and enhancer regions
GmECT12a	CAAT-box	CAAAT	1293	5	-	Pisum sativum	common cis-acting element in promoter and enhancer regions
GmECT12a	CAAT-box	CAAT	1483	4	-	Nicotiana glutinosa
GmECT12a	CAAT-box	CAAAT	1491	5	+	Pisum sativum	common cis-acting element in promoter and enhancer regions
GmECT12a	CAAT-box	CAAT	1529	4	-	Nicotiana glutinosa
GmECT12a	CAAT-box	CAAT	1556	4	+	Nicotiana glutinosa
GmECT12a	CAAT-box	CAAAT	1575	5	+	Pisum sativum	common cis-acting element in promoter and enhancer regions
GmECT12a	CAAT-box	CAAT	1586	4	+	Nicotiana glutinosa
GmECT12a	CAAT-box	CAAAT	1596	5	-	Pisum sativum	common cis-acting element in promoter and enhancer regions
GmECT12a	CAAT-box	CAAAT	1756	5	+	Pisum sativum	common cis-acting element in promoter and enhancer regions
GmECT12a	CAAT-box	CCAAT	1894	5	+	Arabidopsis thaliana	common cis-acting element in promoter and enhancer regions
GmECT12a	CAAT-box	CAAT	1895	4	+	Nicotiana glutinosa
GmECT12a	CAAT-box	CAAT	1997	4	-	Nicotiana glutinosa
GmECT12a	CAAT-box	CAAT	2367	4	-	Nicotiana glutinosa
GmECT12a	CAAT-box	CCAAT	2429	5	-	Arabidopsis thaliana	common cis-acting element in promoter and enhancer regions
GmECT12a	CAAT-box	CAAT	2464	4	-	Nicotiana glutinosa
GmECT12a	CAAT-box	CAAT	2482	4	-	Nicotiana glutinosa
GmECT12a	CAAT-box	CAAT	2492	4	+	Nicotiana glutinosa
GmECT12a	Unnamed__1	CGTGG	33	5	+	Zea mays
GmECT12a	ARE	AAACCA	1285	6	+	Zea mays	cis-acting regulatory element essential for the anaerobic induction
GmECT12a	ARE	AAACCA	2435	6	-	Zea mays	cis-acting regulatory element essential for the anaerobic induction
GmECT12a	TCT-motif	TCTTAC	96	6	-	Arabidopsis thaliana	part of a light responsive element
GmECT12a	TCT-motif	TCTTAC	288	6	+	Arabidopsis thaliana	part of a light responsive element
GmECT12a	TCT-motif	TCTTAC	2332	6	+	Arabidopsis thaliana	part of a light responsive element
GmECT12a	Unnamed__6	taTAAATATct	2090	10	+	Zea mays
GmECT12a	AT-rich element	ATAGAAATCAA	1311	10	-	Glycine max	binding site of AT-rich DNA binding protein (ATBP-1)
GmECT12a	Myb-binding site	CAACAG	1825	6	-	Nicotiana tabacum
GmECT12a	O2-site	GATGA(C/T)(A/G)TG(A/G)	819	8.5	+	Zea mays	cis-acting regulatory element involved in zein metabolism regulation
GmECT12a	Unnamed__4	CTCC	8	4	+	Petroselinum hortense
GmECT12a	Unnamed__4	CTCC	37	4	-	Petroselinum hortense
GmECT12a	Unnamed__4	CTCC	41	4	-	Petroselinum hortense
GmECT12a	Unnamed__4	CTCC	404	4	-	Petroselinum hortense
GmECT12a	Unnamed__4	CTCC	450	4	-	Petroselinum hortense
GmECT12a	Unnamed__4	CTCC	508	4	+	Petroselinum hortense
GmECT12a	Unnamed__4	CTCC	881	4	+	Petroselinum hortense
GmECT12a	Unnamed__4	CTCC	1915	4	+	Petroselinum hortense
GmECT12a	Myb	TAACTG	1842	6	+	Arabidopsis thaliana
GmECT12a	Myb	TAACTG	2352	6	-	Arabidopsis thaliana
GmECT12a	AAGAA-motif	GAAAGAA	1453	7	-	Avena sativa
GmECT12a	chs-CMA1a	TTACTTAA	648	8	-	Daucus carota	part of a light responsive element
GmECT12a	Unnamed__2	AACCTAACCT	1833	9	-	Petroselinum hortense
GmECT12a	Unnamed__2	CCCCGG	1917	6	-	Zea mays
GmECT12a	MYB	CAACCA	366	6	-	Arabidopsis thaliana
GmECT12a	MYB	TAACCA	520	6	-	Arabidopsis thaliana
GmECT12a	MYB	CAACAG	1825	6	-	Arabidopsis thaliana
GmECT12a	MYB	CAACCA	2114	6	-	Arabidopsis thaliana
GmECT12a	MYB	CAACCA	2221	6	-	Arabidopsis thaliana
GmECT12a	CAG-motif	GAAAGGCAGAC	1666	10	+	Arabidopsis thaliana	part of a light response element
GmECT12a	DRE core	GCCGAC	453	6	+	Arabidopsis thaliana
GmECT12a	MYC	CATTTG	152	6	+	Arabidopsis thaliana
GmECT12a	MYC	CATGTG	1156	6	+	Arabidopsis thaliana
GmECT12a	MYC	CATGTG	2296	6	-	Arabidopsis thaliana
GmECT12a	MYC	CATGTG	2298	6	+	Arabidopsis thaliana
GmECT3a	MYB	CAACCA	188	6	-	Arabidopsis thaliana
GmECT3a	MYB	TAACCA	1372	6	-	Arabidopsis thaliana
GmECT3a	MYB	CAACAG	2239	6	+	Arabidopsis thaliana
GmECT3a	MYB	CAACCA	2272	6	+	Arabidopsis thaliana
GmECT3a	MYB	TAACCA	2322	6	-	Arabidopsis thaliana
GmECT3a	AAGAA-motif	gGTAAAGAAA	269	9	+	Avena sativa
GmECT3a	MYC	CAATTG	60	6	+	Arabidopsis thaliana
GmECT3a	MYC	CAATTG	1442	6	-	Arabidopsis thaliana
GmECT3a	MYC	CAATTG	1448	6	-	Arabidopsis thaliana
GmECT3a	MYC	CATTTG	1987	6	+	Arabidopsis thaliana
GmECT3a	MYC	CATTTG	2078	6	+	Arabidopsis thaliana
GmECT3a	MYC	CATGTG	2337	6	+	Arabidopsis thaliana
GmECT3a	MYC	CATTTG	2492	6	+	Arabidopsis thaliana
GmECT3a	DRE core	GCCGAC	538	6	+	Arabidopsis thaliana
GmECT3a	MBS	CAACTG	1177	6	-	Arabidopsis thaliana	MYB binding site involved in drought-inducibility
GmECT3a	MBS	CAACTG	1199	6	-	Arabidopsis thaliana	MYB binding site involved in drought-inducibility
GmECT3a	MBS	CAACTG	1250	6	-	Arabidopsis thaliana	MYB binding site involved in drought-inducibility
GmECT3a	ABRE3a	TACGTG	772	6	+	Zea mays
GmECT3a	GT1-motif	GGTTAA	1373	6	+	Arabidopsis thaliana	light responsive element
GmECT3a	GT1-motif	GGTTAA	2323	6	+	Arabidopsis thaliana	light responsive element
GmECT3a	GTGGC-motif	CATCGTGTGGC	462	10	+	Arabidopsis thaliana	part of a light responsive element
GmECT3a	TCA-element	CCATCTTTTT	2454	9	+	Nicotiana tabacum	cis-acting element involved in salicylic acid responsiveness
GmECT3a	Sp1	GGGCGG	2342	6	+	Oryza sativa	light responsive element
GmECT3a	TCT-motif	TCTTAC	350	6	-	Arabidopsis thaliana	part of a light responsive element
GmECT3a	TCT-motif	TCTTAC	400	6	-	Arabidopsis thaliana	part of a light responsive element
GmECT3a	CAAT-box	CAAT	25	4	+	Nicotiana glutinosa
GmECT3a	CAAT-box	CAAT	60	4	+	Nicotiana glutinosa
GmECT3a	CAAT-box	CAAT	62	4	-	Nicotiana glutinosa
GmECT3a	CAAT-box	CAAT	111	4	+	Nicotiana glutinosa
GmECT3a	CAAT-box	CCAAT	182	5	-	Arabidopsis thaliana	common cis-acting element in promoter and enhancer regions
GmECT3a	CAAT-box	CAAAT	207	5	+	Pisum sativum	common cis-acting element in promoter and enhancer regions
GmECT3a	CAAT-box	CCAAT	219	5	+	Arabidopsis thaliana	common cis-acting element in promoter and enhancer regions
GmECT3a	CAAT-box	CAAT	220	4	+	Nicotiana glutinosa
GmECT3a	CAAT-box	CAAT	247	4	+	Nicotiana glutinosa
GmECT3a	CAAT-box	CAAT	375	4	+	Nicotiana glutinosa
GmECT3a	CAAT-box	CAAT	559	4	+	Nicotiana glutinosa
GmECT3a	CAAT-box	CCAAT	632	5	-	Arabidopsis thaliana	common cis-acting element in promoter and enhancer regions
GmECT3a	CAAT-box	CAAAT	689	5	-	Pisum sativum	common cis-acting element in promoter and enhancer regions
GmECT3a	CAAT-box	CCCAATTT	704	8	-	Arabidopsis thaliana	common cis-acting element in promoter and enhancer regions
GmECT3a	CAAT-box	CCAAT	706	5	-	Arabidopsis thaliana	common cis-acting element in promoter and enhancer regions
GmECT3a	CAAT-box	CCAAT	768	5	+	Arabidopsis thaliana	common cis-acting element in promoter and enhancer regions
GmECT3a	CAAT-box	CAAT	769	4	+	Nicotiana glutinosa
GmECT3a	CAAT-box	CCAAT	814	5	+	Arabidopsis thaliana	common cis-acting element in promoter and enhancer regions
GmECT3a	CAAT-box	CAAT	815	4	+	Nicotiana glutinosa
GmECT3a	CAAT-box	CAAT	825	4	-	Nicotiana glutinosa
GmECT3a	CAAT-box	CCAAT	867	5	-	Arabidopsis thaliana	common cis-acting element in promoter and enhancer regions
GmECT3a	CAAT-box	CAAAT	886	5	-	Pisum sativum	common cis-acting element in promoter and enhancer regions
GmECT3a	CAAT-box	CAAT	937	4	+	Nicotiana glutinosa
GmECT3a	CAAT-box	CAAAT	946	5	-	Pisum sativum	common cis-acting element in promoter and enhancer regions
GmECT3a	CAAT-box	CCAAT	1008	5	-	Arabidopsis thaliana	common cis-acting element in promoter and enhancer regions
GmECT3a	CAAT-box	CAAAT	1037	5	+	Pisum sativum	common cis-acting element in promoter and enhancer regions
GmECT3a	CAAT-box	CCAAT	1052	5	-	Arabidopsis thaliana	common cis-acting element in promoter and enhancer regions
GmECT3a	CAAT-box	CAAT	1076	4	+	Nicotiana glutinosa
GmECT3a	CAAT-box	CAAT	1109	4	-	Nicotiana glutinosa
GmECT3a	CAAT-box	CAAT	1138	4	-	Nicotiana glutinosa
GmECT3a	CAAT-box	CAAT	1318	4	+	Nicotiana glutinosa
GmECT3a	CAAT-box	CAAT	1405	4	+	Nicotiana glutinosa
GmECT3a	CAAT-box	CAAT	1442	4	+	Nicotiana glutinosa
GmECT3a	CAAT-box	CAAT	1444	4	-	Nicotiana glutinosa
GmECT3a	CAAT-box	CAAT	1448	4	+	Nicotiana glutinosa
GmECT3a	CAAT-box	CAAT	1450	4	-	Nicotiana glutinosa
GmECT3a	CAAT-box	CAAT	1509	4	+	Nicotiana glutinosa
GmECT3a	CAAT-box	CAAT	1527	4	-	Nicotiana glutinosa
GmECT3a	CAAT-box	CAAT	1552	4	+	Nicotiana glutinosa
GmECT3a	CAAT-box	CAAT	1640	4	-	Nicotiana glutinosa
GmECT3a	CAAT-box	CAAAT	1697	5	-	Pisum sativum	common cis-acting element in promoter and enhancer regions
GmECT3a	CAAT-box	CAAT	1721	4	-	Nicotiana glutinosa
GmECT3a	CAAT-box	CAAT	1795	4	-	Nicotiana glutinosa
GmECT3a	CAAT-box	CAAT	1826	4	+	Nicotiana glutinosa
GmECT3a	CAAT-box	CAAT	1841	4	+	Nicotiana glutinosa
GmECT3a	CAAT-box	CAAT	1899	4	-	Nicotiana glutinosa
GmECT3a	CAAT-box	CAAAT	1988	5	-	Pisum sativum	common cis-acting element in promoter and enhancer regions
GmECT3a	CAAT-box	CAAT	2037	4	+	Nicotiana glutinosa
GmECT3a	CAAT-box	CAAAT	2079	5	-	Pisum sativum	common cis-acting element in promoter and enhancer regions
GmECT3a	CAAT-box	CAAT	2151	4	+	Nicotiana glutinosa
GmECT3a	CAAT-box	CAAAT	2177	5	-	Pisum sativum	common cis-acting element in promoter and enhancer regions
GmECT3a	CAAT-box	CAAT	2200	4	+	Nicotiana glutinosa
GmECT3a	CAAT-box	CAAT	2211	4	+	Nicotiana glutinosa
GmECT3a	CAAT-box	CAAT	2218	4	-	Nicotiana glutinosa
GmECT3a	CAAT-box	CAAT	2255	4	-	Nicotiana glutinosa
GmECT3a	CAAT-box	CCAAT	2350	5	+	Arabidopsis thaliana	common cis-acting element in promoter and enhancer regions
GmECT3a	CAAT-box	CAAT	2351	4	+	Nicotiana glutinosa
GmECT3a	CAAT-box	CAAT	2479	4	+	Nicotiana glutinosa
GmECT3a	CAAT-box	CAAAT	2493	5	-	Pisum sativum	common cis-acting element in promoter and enhancer regions
GmECT3a	Unnamed__1	CGTGG	579	5	-	Zea mays
GmECT3a	O2-site	GATGATGTGG	416	10	-	Zea mays	cis-acting regulatory element involved in zein metabolism regulation
GmECT3a	3-AF1 binding site	TAAGAGAGGAA	718	10	-	Solanum tuberosum	light responsive element
GmECT3a	Myb	CAACTG	1177	6	-	Arabidopsis thaliana
GmECT3a	Myb	CAACTG	1199	6	-	Arabidopsis thaliana
GmECT3a	Myb	CAACTG	1250	6	-	Arabidopsis thaliana
GmECT3a	Unnamed__4	CTCC	306	4	-	Petroselinum hortense
GmECT3a	Unnamed__4	CTCC	513	4	+	Petroselinum hortense
GmECT3a	Unnamed__4	CTCC	617	4	+	Petroselinum hortense
GmECT3a	Unnamed__4	CTCC	672	4	+	Petroselinum hortense
GmECT3a	Unnamed__4	CTCC	684	4	+	Petroselinum hortense
GmECT3a	Unnamed__4	CTCC	695	4	+	Petroselinum hortense
GmECT3a	Unnamed__4	CTCC	710	4	-	Petroselinum hortense
GmECT3a	Unnamed__4	CTCC	790	4	+	Petroselinum hortense
GmECT3a	Unnamed__4	CTCC	797	4	+	Petroselinum hortense
GmECT3a	Unnamed__4	CTCC	997	4	-	Petroselinum hortense
GmECT3a	Unnamed__4	CTCC	1305	4	+	Petroselinum hortense
GmECT3a	Unnamed__4	CTCC	1773	4	-	Petroselinum hortense
GmECT3a	Unnamed__4	CTCC	2042	4	-	Petroselinum hortense
GmECT3a	Unnamed__4	CTCC	2047	4	-	Petroselinum hortense
GmECT3a	Unnamed__4	CTCC	2360	4	+	Petroselinum hortense
GmECT3a	Unnamed__4	CTCC	2369	4	+	Petroselinum hortense
GmECT3a	Unnamed__4	CTCC	2425	4	+	Petroselinum hortense
GmECT3a	Unnamed__4	CTCC	2452	4	+	Petroselinum hortense
GmECT3a	TCA	TCATCTTCAT	2485	9	+	Pisum sativum
GmECT3a	AT1-motif	AATTATTTTTTATT	1667	13	+	Solanum tuberosum	part of a light responsive module
GmECT3a	Myb-binding site	CAACAG	2239	6	+	Nicotiana tabacum
GmECT3a	MYB recognition site	CCGTTG	2023	6	-	Arabidopsis thaliana
GmECT3a	DRE1	ACCGAGA	730	7	+	Zea mays
GmECT3a	Box 4	ATTAAT	164	6	+	Petroselinum crispum	part of a conserved DNA module involved in light responsiveness
GmECT3a	Box 4	ATTAAT	1004	6	+	Petroselinum crispum	part of a conserved DNA module involved in light responsiveness
GmECT3a	Box 4	ATTAAT	1717	6	-	Petroselinum crispum	part of a conserved DNA module involved in light responsiveness
GmECT3a	ABRE	ACGTG	773	5	+	Arabidopsis thaliana	cis-acting element involved in the abscisic acid responsiveness
GmECT3a	TCCC-motif	TCTCCCT	1304	7	+	Spinacia oleracea	part of a light responsive element
GmECT3a	ABRE4	CACGTA	772	6	-	Zea mays
GmECT3a	TC-rich repeats	GTTTTCTTAC	1581	9	-	Nicotiana tabacum	cis-acting element involved in defense and stress responsiveness
GmECT3a	ERE	ATTTTAAA	1662	8	-	Nicotiana glutinos
GmECT3a	LTR	CCGAAA	985	6	-	Hordeum vulgare	cis-acting element involved in low-temperature responsiveness
GmECT3a	LTR	CCGAAA	2312	6	-	Hordeum vulgare	cis-acting element involved in low-temperature responsiveness
GmECT3a	TGA-element	AACGAC	506	6	+	Brassica oleracea	auxin-responsive element
GmECT3a	W box	TTGACC	1030	6	-	Arabidopsis thaliana
GmECT3a	AT~TATA-box	TATATA	2099	6	-	Arabidopsis thaliana
GmECT3a	AT~TATA-box	TATATA	2171	6	-	Arabidopsis thaliana
GmECT3a	WUN-motif	AAATTACTA	208	9	+	Nicotiana glutinosa
GmECT3a	TATA	TATAAAAT	1044	8	-	Arabidopsis thaliana
GmECT3a	TATA	TATAAAAT	1064	8	+	Arabidopsis thaliana
GmECT3a	TATA-box	TATACA	64	6	-	Helianthus annuus	core promoter element around -30 of transcription start
GmECT3a	TATA-box	TATA	66	4	+	Arabidopsis thaliana	core promoter element around -30 of transcription start
GmECT3a	TATA-box	TATACA	195	6	-	Helianthus annuus	core promoter element around -30 of transcription start
GmECT3a	TATA-box	TATA	197	4	+	Arabidopsis thaliana	core promoter element around -30 of transcription start
GmECT3a	TATA-box	TATAA	726	5	-	Arabidopsis thaliana	core promoter element around -30 of transcription start
GmECT3a	TATA-box	TATA	727	4	+	Arabidopsis thaliana	core promoter element around -30 of transcription start
GmECT3a	TATA-box	ccTATAAAaa	838	9	+	Arabidopsis thaliana	core promoter element around -30 of transcription start
GmECT3a	TATA-box	TATA	840	4	+	Arabidopsis thaliana	core promoter element around -30 of transcription start
GmECT3a	TATA-box	TATAAAA	1045	7	-	Pisum sativum	core promoter element around -30 of transcription start
GmECT3a	TATA-box	TATAAA	1046	6	-	Helianthus annuus	core promoter element around -30 of transcription start
GmECT3a	TATA-box	TATAA	1047	5	-	Arabidopsis thaliana	core promoter element around -30 of transcription start
GmECT3a	TATA-box	TATA	1048	4	+	Arabidopsis thaliana	core promoter element around -30 of transcription start
GmECT3a	TATA-box	ATATAA	1063	6	+	Brassica oleracea	core promoter element around -30 of transcription start
GmECT3a	TATA-box	TATA	1064	4	+	Arabidopsis thaliana	core promoter element around -30 of transcription start
GmECT3a	TATA-box	TATA	1095	4	+	Arabidopsis thaliana	core promoter element around -30 of transcription start
GmECT3a	TATA-box	TATA	1475	4	-	Arabidopsis thaliana	core promoter element around -30 of transcription start
GmECT3a	TATA-box	ATATAA	1517	6	+	Brassica oleracea	core promoter element around -30 of transcription start
GmECT3a	TATA-box	TATA	1518	4	-	Arabidopsis thaliana	core promoter element around -30 of transcription start
GmECT3a	TATA-box	TATA	1541	4	-	Arabidopsis thaliana	core promoter element around -30 of transcription start
GmECT3a	TATA-box	TACAAAA	1577	7	-	Oryza sativa	core promoter element around -30 of transcription start
GmECT3a	TATA-box	ATATAA	1600	6	+	Brassica oleracea	core promoter element around -30 of transcription start
GmECT3a	TATA-box	TATA	1601	4	-	Arabidopsis thaliana	core promoter element around -30 of transcription start
GmECT3a	TATA-box	ATATAA	1630	6	+	Brassica oleracea	core promoter element around -30 of transcription start
GmECT3a	TATA-box	TATA	1631	4	-	Arabidopsis thaliana	core promoter element around -30 of transcription start
GmECT3a	TATA-box	ATTATA	1708	6	+	Brassica napus	core promoter element around -30 of transcription start
GmECT3a	TATA-box	TATAA	1709	5	-	Arabidopsis thaliana	core promoter element around -30 of transcription start
GmECT3a	TATA-box	TATA	1710	4	-	Arabidopsis thaliana	core promoter element around -30 of transcription start
GmECT3a	TATA-box	ATATAA	1950	6	+	Brassica oleracea	core promoter element around -30 of transcription start
GmECT3a	TATA-box	TATA	1951	4	-	Arabidopsis thaliana	core promoter element around -30 of transcription start
GmECT3a	TATA-box	TATAAA	1993	6	-	Helianthus annuus	core promoter element around -30 of transcription start
GmECT3a	TATA-box	TATAA	1994	5	-	Arabidopsis thaliana	core promoter element around -30 of transcription start
GmECT3a	TATA-box	TATA	1995	4	-	Arabidopsis thaliana	core promoter element around -30 of transcription start
GmECT3a	TATA-box	TATA	2074	4	-	Arabidopsis thaliana	core promoter element around -30 of transcription start
GmECT3a	TATA-box	ATATAT	2098	6	-	Brassica napus	core promoter element around -30 of transcription start
GmECT3a	TATA-box	TATATA	2099	6	-	Arabidopsis thaliana	core promoter element around -30 of transcription start
GmECT3a	TATA-box	ATATAA	2100	6	+	Brassica oleracea	core promoter element around -30 of transcription start
GmECT3a	TATA-box	TATA	2101	4	-	Arabidopsis thaliana	core promoter element around -30 of transcription start
GmECT3a	TATA-box	ATTATA	2145	6	+	Brassica napus	core promoter element around -30 of transcription start
GmECT3a	TATA-box	TATAA	2146	5	-	Arabidopsis thaliana	core promoter element around -30 of transcription start
GmECT3a	TATA-box	TATA	2147	4	-	Arabidopsis thaliana	core promoter element around -30 of transcription start
GmECT3a	TATA-box	ATTATA	2169	6	+	Brassica napus	core promoter element around -30 of transcription start
GmECT3a	TATA-box	TATATAA	2170	7	-	Arabidopsis thaliana	core promoter element around -30 of transcription start
GmECT3a	TATA-box	TATATA	2171	6	-	Arabidopsis thaliana	core promoter element around -30 of transcription start
GmECT3a	TATA-box	ATATAA	2172	6	+	Brassica oleracea	core promoter element around -30 of transcription start
GmECT3a	TATA-box	TATA	2173	4	-	Arabidopsis thaliana	core promoter element around -30 of transcription start
GmECT3a	MRE	AACCTAA	74	7	+	Petroselinum crispum	MYB binding site involved in light responsiveness
GmECT3a	CCAAT-box	CAACGG	2023	6	+	Hordeum vulgare	MYBHv1 binding site
GmECT3a	MYB-like sequence	TAACCA	1372	6	-	Arabidopsis thaliana
GmECT3a	MYB-like sequence	TAACCA	2322	6	-	Arabidopsis thaliana
GmECT3a	G-box	TACGTG	772	6	+	Arabidopsis thaliana	cis-acting regulatory element involved in light responsiveness
GmECT3a	G-box	CACGAC	1808	6	-	Zea mays	cis-acting regulatory element involved in light responsiveness
GmECT3a	STRE	AGGGG	564	5	-	Arabidopsis thaliana
GmECT3a	STRE	AGGGG	1749	5	+	Arabidopsis thaliana
GmECT3a	STRE	AGGGG	2363	5	-	Arabidopsis thaliana
GmECT3a	STRE	AGGGG	2419	5	-	Arabidopsis thaliana
GmALKBH10Ba	ABRE3a	TACGTG	2117	6	+	Zea mays
GmALKBH10Ba	GT1-motif	GGTTAA	62	6	-	Arabidopsis thaliana	light responsive element
GmALKBH10Ba	GT1-motif	GGTTAA	828	6	-	Arabidopsis thaliana	light responsive element
GmALKBH10Ba	GT1-motif	GGTTAAT	1719	7	+	Avena sativa	light responsive element
GmALKBH10Ba	MBS	CAACTG	204	6	+	Arabidopsis thaliana	MYB binding site involved in drought-inducibility
GmALKBH10Ba	MBS	CAACTG	1758	6	+	Arabidopsis thaliana	MYB binding site involved in drought-inducibility
GmALKBH10Ba	MBS	CAACTG	2035	6	-	Arabidopsis thaliana	MYB binding site involved in drought-inducibility
GmALKBH10Ba	AC-I	GCTTACCTACCA	2217	11	-	Arabidopsis thaliana
GmALKBH10Ba	MYC	CAATTG	235	6	+	Arabidopsis thaliana
GmALKBH10Ba	MYC	CATTTG	561	6	+	Arabidopsis thaliana
GmALKBH10Ba	MYC	CATGTG	1349	6	-	Arabidopsis thaliana
GmALKBH10Ba	MYC	CATTTG	1706	6	+	Arabidopsis thaliana
GmALKBH10Ba	Unnamed__2	AACCTAACCT	1386	9	+	Petroselinum hortense
GmALKBH10Ba	as-1	TGACG	1892	5	+	Arabidopsis thaliana
GmALKBH10Ba	MYB	TAACCA	12	6	-	Arabidopsis thaliana
GmALKBH10Ba	MYB	TAACCA	63	6	+	Arabidopsis thaliana
GmALKBH10Ba	MYB	TAACCA	388	6	-	Arabidopsis thaliana
GmALKBH10Ba	MYB	CAACCA	422	6	+	Arabidopsis thaliana
GmALKBH10Ba	MYB	TAACCA	820	6	+	Arabidopsis thaliana
GmALKBH10Ba	MYB	TAACCA	829	6	+	Arabidopsis thaliana
GmALKBH10Ba	MYB	TAACCA	1718	6	-	Arabidopsis thaliana
GmALKBH10Ba	MYB	CAACCA	1830	6	+	Arabidopsis thaliana
GmALKBH10Ba	MYB	TAACCA	2372	6	+	Arabidopsis thaliana
GmALKBH10Ba	Unnamed__4	CTCC	365	4	+	Petroselinum hortense
GmALKBH10Ba	Unnamed__4	CTCC	1091	4	+	Petroselinum hortense
GmALKBH10Ba	Unnamed__4	CTCC	1873	4	+	Petroselinum hortense
GmALKBH10Ba	Unnamed__4	CTCC	1918	4	+	Petroselinum hortense
GmALKBH10Ba	Unnamed__4	CTCC	2278	4	-	Petroselinum hortense
GmALKBH10Ba	Unnamed__4	CTCC	2285	4	-	Petroselinum hortense
GmALKBH10Ba	Unnamed__4	CTCC	2306	4	+	Petroselinum hortense
GmALKBH10Ba	Unnamed__4	CTCC	2341	4	-	Petroselinum hortense
GmALKBH10Ba	Unnamed__4	CTCC	2476	4	+	Petroselinum hortense
GmALKBH10Ba	Myb	CAACTG	204	6	+	Arabidopsis thaliana
GmALKBH10Ba	Myb	TAACTG	1599	6	-	Arabidopsis thaliana
GmALKBH10Ba	Myb	CAACTG	1758	6	+	Arabidopsis thaliana
GmALKBH10Ba	Myb	CAACTG	2035	6	-	Arabidopsis thaliana
GmALKBH10Ba	CAAT-box	CAAAT	46	5	+	Pisum sativum	common cis-acting element in promoter and enhancer regions
GmALKBH10Ba	CAAT-box	CCAAT	66	5	+	Arabidopsis thaliana	common cis-acting element in promoter and enhancer regions
GmALKBH10Ba	CAAT-box	CAAT	67	4	+	Nicotiana glutinosa
GmALKBH10Ba	CAAT-box	CAAAT	73	5	+	Pisum sativum	common cis-acting element in promoter and enhancer regions
GmALKBH10Ba	CAAT-box	CCAAT	134	5	-	Arabidopsis thaliana	common cis-acting element in promoter and enhancer regions
GmALKBH10Ba	CAAT-box	CAAT	235	4	+	Nicotiana glutinosa
GmALKBH10Ba	CAAT-box	CAAT	237	4	-	Nicotiana glutinosa
GmALKBH10Ba	CAAT-box	CAAAT	260	5	-	Pisum sativum	common cis-acting element in promoter and enhancer regions
GmALKBH10Ba	CAAT-box	CAAT	275	4	-	Nicotiana glutinosa
GmALKBH10Ba	CAAT-box	CAAAT	285	5	+	Pisum sativum	common cis-acting element in promoter and enhancer regions
GmALKBH10Ba	CAAT-box	CCAAT	502	5	+	Arabidopsis thaliana	common cis-acting element in promoter and enhancer regions
GmALKBH10Ba	CAAT-box	CAAT	503	4	+	Nicotiana glutinosa
GmALKBH10Ba	CAAT-box	CAAT	548	4	+	Nicotiana glutinosa
GmALKBH10Ba	CAAT-box	CAAAT	562	5	-	Pisum sativum	common cis-acting element in promoter and enhancer regions
GmALKBH10Ba	CAAT-box	CAAT	588	4	-	Nicotiana glutinosa
GmALKBH10Ba	CAAT-box	CAAAT	615	5	-	Pisum sativum	common cis-acting element in promoter and enhancer regions
GmALKBH10Ba	CAAT-box	CAAAT	660	5	+	Pisum sativum	common cis-acting element in promoter and enhancer regions
GmALKBH10Ba	CAAT-box	CAAT	771	4	+	Nicotiana glutinosa
GmALKBH10Ba	CAAT-box	CCAAT	786	5	+	Arabidopsis thaliana	common cis-acting element in promoter and enhancer regions
GmALKBH10Ba	CAAT-box	CAAT	787	4	+	Nicotiana glutinosa
GmALKBH10Ba	CAAT-box	CAAT	816	4	-	Nicotiana glutinosa
GmALKBH10Ba	CAAT-box	TGCCAAC	867	7	+	Petunia hybrida	common cis-acting element in promoter and enhancer regions
GmALKBH10Ba	CAAT-box	CAAT	875	4	+	Nicotiana glutinosa
GmALKBH10Ba	CAAT-box	CCAAT	959	5	-	Arabidopsis thaliana	common cis-acting element in promoter and enhancer regions
GmALKBH10Ba	CAAT-box	CAAAT	1004	5	+	Pisum sativum	common cis-acting element in promoter and enhancer regions
GmALKBH10Ba	CAAT-box	CAAT	1016	4	+	Nicotiana glutinosa
GmALKBH10Ba	CAAT-box	CAAAT	1024	5	+	Pisum sativum	common cis-acting element in promoter and enhancer regions
GmALKBH10Ba	CAAT-box	CAAT	1123	4	-	Nicotiana glutinosa
GmALKBH10Ba	CAAT-box	CAAT	1294	4	+	Nicotiana glutinosa
GmALKBH10Ba	CAAT-box	CAAAT	1300	5	+	Pisum sativum	common cis-acting element in promoter and enhancer regions
GmALKBH10Ba	CAAT-box	CAAT	1327	4	+	Nicotiana glutinosa
GmALKBH10Ba	CAAT-box	CAAT	1427	4	-	Nicotiana glutinosa
GmALKBH10Ba	CAAT-box	CAAT	1431	4	+	Nicotiana glutinosa
GmALKBH10Ba	CAAT-box	CAAAT	1497	5	-	Pisum sativum	common cis-acting element in promoter and enhancer regions
GmALKBH10Ba	CAAT-box	CAAT	1509	4	+	Nicotiana glutinosa
GmALKBH10Ba	CAAT-box	CAAT	1533	4	+	Nicotiana glutinosa
GmALKBH10Ba	CAAT-box	CAAT	1647	4	+	Nicotiana glutinosa
GmALKBH10Ba	CAAT-box	CAAAT	1707	5	-	Pisum sativum	common cis-acting element in promoter and enhancer regions
GmALKBH10Ba	CAAT-box	CAAAT	1726	5	-	Pisum sativum	common cis-acting element in promoter and enhancer regions
GmALKBH10Ba	CAAT-box	CAAT	1751	4	-	Nicotiana glutinosa
GmALKBH10Ba	CAAT-box	CAAT	1764	4	-	Nicotiana glutinosa
GmALKBH10Ba	CAAT-box	CAAT	1781	4	+	Nicotiana glutinosa
GmALKBH10Ba	CAAT-box	CCAAT	1833	5	+	Arabidopsis thaliana	common cis-acting element in promoter and enhancer regions
GmALKBH10Ba	CAAT-box	CAAT	1834	4	+	Nicotiana glutinosa
GmALKBH10Ba	CAAT-box	CAAT	1960	4	-	Nicotiana glutinosa
GmALKBH10Ba	CAAT-box	CAAAT	2002	5	+	Pisum sativum	common cis-acting element in promoter and enhancer regions
GmALKBH10Ba	CAAT-box	CAAT	2056	4	+	Nicotiana glutinosa
GmALKBH10Ba	CAAT-box	CAAT	2077	4	-	Nicotiana glutinosa
GmALKBH10Ba	CAAT-box	CCAAT	2135	5	-	Arabidopsis thaliana	common cis-acting element in promoter and enhancer regions
GmALKBH10Ba	CAAT-box	CAAT	2320	4	-	Nicotiana glutinosa
GmALKBH10Ba	CAAT-box	CAAAT	2447	5	-	Pisum sativum	common cis-acting element in promoter and enhancer regions
GmALKBH10Ba	CAAT-box	CCAAT	2471	5	-	Arabidopsis thaliana	common cis-acting element in promoter and enhancer regions
GmALKBH10Ba	CAAT-box	CCAAT	2494	5	+	Arabidopsis thaliana	common cis-acting element in promoter and enhancer regions
GmALKBH10Ba	CAAT-box	CAAT	2495	4	+	Nicotiana glutinosa
GmALKBH10Ba	Unnamed__1	CGTGG	894	5	-	Zea mays
GmALKBH10Ba	Unnamed__1	CGTGG	2252	5	-	Zea mays
GmALKBH10Ba	TCA-element	CCATCTTTTT	241	9	-	Nicotiana tabacum	cis-acting element involved in salicylic acid responsiveness
GmALKBH10Ba	TCA-element	CCATCTTTTT	2170	9	-	Nicotiana tabacum	cis-acting element involved in salicylic acid responsiveness
GmALKBH10Ba	ARE	AAACCA	463	6	-	Zea mays	cis-acting regulatory element essential for the anaerobic induction
GmALKBH10Ba	ARE	AAACCA	601	6	+	Zea mays	cis-acting regulatory element essential for the anaerobic induction
GmALKBH10Ba	ARE	AAACCA	1617	6	+	Zea mays	cis-acting regulatory element essential for the anaerobic induction
GmALKBH10Ba	ARE	AAACCA	1986	6	+	Zea mays	cis-acting regulatory element essential for the anaerobic induction
GmALKBH10Ba	Unnamed__6	taTAAATATct	1129	10	+	Zea mays
GmALKBH10Ba	Unnamed__6	taTAAATATct	1670	10	+	Zea mays
GmALKBH10Ba	Unnamed__6	taTAAATATct	2153	10	-	Zea mays
GmALKBH10Ba	TGA-element	AACGAC	1086	6	+	Brassica oleracea	auxin-responsive element
GmALKBH10Ba	AT~TATA-box	TATATA	1068	6	+	Arabidopsis thaliana
GmALKBH10Ba	AT~TATA-box	TATATA	1135	6	+	Arabidopsis thaliana
GmALKBH10Ba	AT~TATA-box	TATATA	1137	6	+	Arabidopsis thaliana
GmALKBH10Ba	AT~TATA-box	TATATAAA	1418	8	-	Arabidopsis thaliana
GmALKBH10Ba	AT~TATA-box	TATATA	1420	6	-	Arabidopsis thaliana
GmALKBH10Ba	AT~TATA-box	TATATA	1863	6	-	Arabidopsis thaliana
GmALKBH10Ba	AT~TATA-box	TATATAAA	1979	8	-	Arabidopsis thaliana
GmALKBH10Ba	AT~TATA-box	TATATA	1981	6	-	Arabidopsis thaliana
GmALKBH10Ba	AT~TATA-box	TATATAAA	2150	8	-	Arabidopsis thaliana
GmALKBH10Ba	AT~TATA-box	TATATA	2152	6	-	Arabidopsis thaliana
GmALKBH10Ba	AT~TATA-box	TATATA	2294	6	-	Arabidopsis thaliana
GmALKBH10Ba	AT~TATA-box	TATATA	2419	6	-	Arabidopsis thaliana
GmALKBH10Ba	circadian	CAAAGATATC	1026	9	-	Lycopersicon esculentum	cis-acting regulatory element involved in circadian control
GmALKBH10Ba	WRE3	CCACCT	195	6	-	Pisum sativum
GmALKBH10Ba	ABRE4	CACGTA	2117	6	-	Zea mays
GmALKBH10Ba	TC-rich repeats	ATTCTCTAAC	320	9	+	Nicotiana tabacum	cis-acting element involved in defense and stress responsiveness
GmALKBH10Ba	ERE	ATTTCATA	1265	8	-	Nicotiana glutinos
GmALKBH10Ba	Box 4	ATTAAT	452	6	+	Petroselinum crispum	part of a conserved DNA module involved in light responsiveness
GmALKBH10Ba	Box 4	ATTAAT	744	6	+	Petroselinum crispum	part of a conserved DNA module involved in light responsiveness
GmALKBH10Ba	Box 4	ATTAAT	1408	6	-	Petroselinum crispum	part of a conserved DNA module involved in light responsiveness
GmALKBH10Ba	Box 4	ATTAAT	1651	6	-	Petroselinum crispum	part of a conserved DNA module involved in light responsiveness
GmALKBH10Ba	Box 4	ATTAAT	1695	6	-	Petroselinum crispum	part of a conserved DNA module involved in light responsiveness
GmALKBH10Ba	Box 4	ATTAAT	1925	6	-	Petroselinum crispum	part of a conserved DNA module involved in light responsiveness
GmALKBH10Ba	CGTCA-motif	CGTCA	1892	5	-	Hordeum vulgare	cis-acting regulatory element involved in the MeJA-responsiveness
GmALKBH10Ba	TCCC-motif	TCTCCCT	364	7	+	Spinacia oleracea	part of a light responsive element
GmALKBH10Ba	ABRE	CACGTG	895	6	+	Arabidopsis thaliana	cis-acting element involved in the abscisic acid responsiveness
GmALKBH10Ba	ABRE	ACGTG	896	5	+	Arabidopsis thaliana	cis-acting element involved in the abscisic acid responsiveness
GmALKBH10Ba	ABRE	ACGTG	2118	5	+	Arabidopsis thaliana	cis-acting element involved in the abscisic acid responsiveness
GmALKBH10Ba	ABRE	CACGTG	2228	6	-	Arabidopsis thaliana	cis-acting element involved in the abscisic acid responsiveness
GmALKBH10Ba	ABRE	ACGTG	2229	5	+	Arabidopsis thaliana	cis-acting element involved in the abscisic acid responsiveness
GmALKBH10Ba	ABRE	ACGTG	2253	5	-	Arabidopsis thaliana	cis-acting element involved in the abscisic acid responsiveness
GmALKBH10Ba	G-box	CACGTG	895	6	+	Arabidopsis thaliana	cis-acting regulatory element involved in light responsiveness
GmALKBH10Ba	G-box	CACGAC	933	6	-	Zea mays	cis-acting regulatory element involved in light responsiveness
GmALKBH10Ba	G-box	TACGTG	2117	6	+	Arabidopsis thaliana	cis-acting regulatory element involved in light responsiveness
GmALKBH10Ba	G-box	CACGTG	2228	6	-	Arabidopsis thaliana	cis-acting regulatory element involved in light responsiveness
GmALKBH10Ba	MYB-like sequence	TAACCA	12	6	-	Arabidopsis thaliana
GmALKBH10Ba	MYB-like sequence	TAACCA	63	6	+	Arabidopsis thaliana
GmALKBH10Ba	MYB-like sequence	TAACCA	388	6	-	Arabidopsis thaliana
GmALKBH10Ba	MYB-like sequence	TAACCA	820	6	+	Arabidopsis thaliana
GmALKBH10Ba	MYB-like sequence	TAACCA	829	6	+	Arabidopsis thaliana
GmALKBH10Ba	MYB-like sequence	TAACCA	1718	6	-	Arabidopsis thaliana
GmALKBH10Ba	MYB-like sequence	TAACCA	2372	6	+	Arabidopsis thaliana
GmALKBH10Ba	STRE	AGGGG	635	5	+	Arabidopsis thaliana
GmALKBH10Ba	GATA-motif	GATAGGG	1875	7	-	Pisum sativum	part of a light responsive element
GmALKBH10Ba	ACE	CTAACGTATT	608	9	+	Petroselinum crispum	cis-acting element involved in light responsiveness
GmALKBH10Ba	TATA	TATAAAAT	1977	8	-	Arabidopsis thaliana
GmALKBH10Ba	TGACG-motif	TGACG	1892	5	+	Hordeum vulgare	cis-acting regulatory element involved in the MeJA-responsiveness
GmALKBH10Ba	MRE	AACCTAA	1386	7	+	Petroselinum crispum	MYB binding site involved in light responsiveness
GmALKBH10Ba	MRE	AACCTAA	2186	7	-	Petroselinum crispum	MYB binding site involved in light responsiveness
GmALKBH10Ba	TATA-box	ATTATA	54	6	+	Brassica napus	core promoter element around -30 of transcription start
GmALKBH10Ba	TATA-box	TATAA	55	5	-	Arabidopsis thaliana	core promoter element around -30 of transcription start
GmALKBH10Ba	TATA-box	TATA	56	4	+	Arabidopsis thaliana	core promoter element around -30 of transcription start
GmALKBH10Ba	TATA-box	TATAA	96	5	-	Arabidopsis thaliana	core promoter element around -30 of transcription start
GmALKBH10Ba	TATA-box	TATA	97	4	+	Arabidopsis thaliana	core promoter element around -30 of transcription start
GmALKBH10Ba	TATA-box	TATAAA	378	6	-	Helianthus annuus	core promoter element around -30 of transcription start
GmALKBH10Ba	TATA-box	TATAA	379	5	-	Arabidopsis thaliana	core promoter element around -30 of transcription start
GmALKBH10Ba	TATA-box	TATA	380	4	+	Arabidopsis thaliana	core promoter element around -30 of transcription start
GmALKBH10Ba	TATA-box	TATAA	812	5	-	Arabidopsis thaliana	core promoter element around -30 of transcription start
GmALKBH10Ba	TATA-box	TATA	813	4	+	Arabidopsis thaliana	core promoter element around -30 of transcription start
GmALKBH10Ba	TATA-box	TATAA	846	5	-	Arabidopsis thaliana	core promoter element around -30 of transcription start
GmALKBH10Ba	TATA-box	TATA	847	4	+	Arabidopsis thaliana	core promoter element around -30 of transcription start
GmALKBH10Ba	TATA-box	ATATAT	1067	6	+	Brassica napus	core promoter element around -30 of transcription start
GmALKBH10Ba	TATA-box	TATATA	1068	6	+	Arabidopsis thaliana	core promoter element around -30 of transcription start
GmALKBH10Ba	TATA-box	ATATAA	1069	6	+	Brassica oleracea	core promoter element around -30 of transcription start
GmALKBH10Ba	TATA-box	TATA	1070	4	+	Arabidopsis thaliana	core promoter element around -30 of transcription start
GmALKBH10Ba	TATA-box	ccTATAAAaa	1127	9	+	Arabidopsis thaliana	core promoter element around -30 of transcription start
GmALKBH10Ba	TATA-box	TATA	1129	4	+	Arabidopsis thaliana	core promoter element around -30 of transcription start
GmALKBH10Ba	TATA-box	ATATAT	1134	6	+	Brassica napus	core promoter element around -30 of transcription start
GmALKBH10Ba	TATA-box	TATATA	1135	6	+	Arabidopsis thaliana	core promoter element around -30 of transcription start
GmALKBH10Ba	TATA-box	ATATAT	1136	6	+	Brassica napus	core promoter element around -30 of transcription start
GmALKBH10Ba	TATA-box	TATATA	1137	6	+	Arabidopsis thaliana	core promoter element around -30 of transcription start
GmALKBH10Ba	TATA-box	TATA	1139	4	+	Arabidopsis thaliana	core promoter element around -30 of transcription start
GmALKBH10Ba	TATA-box	ATATAA	1176	6	+	Brassica oleracea	core promoter element around -30 of transcription start
GmALKBH10Ba	TATA-box	TATA	1177	4	+	Arabidopsis thaliana	core promoter element around -30 of transcription start
GmALKBH10Ba	TATA-box	ATATAT	1397	6	-	Brassica napus	core promoter element around -30 of transcription start
GmALKBH10Ba	TATA-box	TATA	1398	4	-	Arabidopsis thaliana	core promoter element around -30 of transcription start
GmALKBH10Ba	TATA-box	TATAAAA	1417	7	-	Pisum sativum	core promoter element around -30 of transcription start
GmALKBH10Ba	TATA-box	TATAAA	1418	6	-	Helianthus annuus	core promoter element around -30 of transcription start
GmALKBH10Ba	TATA-box	TATATAA	1419	7	-	Arabidopsis thaliana	core promoter element around -30 of transcription start
GmALKBH10Ba	TATA-box	TATATA	1420	6	-	Arabidopsis thaliana	core promoter element around -30 of transcription start
GmALKBH10Ba	TATA-box	ATATAA	1421	6	+	Brassica oleracea	core promoter element around -30 of transcription start
GmALKBH10Ba	TATA-box	TATA	1422	4	-	Arabidopsis thaliana	core promoter element around -30 of transcription start
GmALKBH10Ba	TATA-box	TATAAATA	1486	8	-	Daucus carota	core promoter element around -30 of transcription start
GmALKBH10Ba	TATA-box	TATAAAT	1487	7	-	Brassica juncea	core promoter element around -30 of transcription start
GmALKBH10Ba	TATA-box	TATAAA	1488	6	-	Helianthus annuus	core promoter element around -30 of transcription start
GmALKBH10Ba	TATA-box	TATAA	1489	5	-	Arabidopsis thaliana	core promoter element around -30 of transcription start
GmALKBH10Ba	TATA-box	TATA	1490	4	-	Arabidopsis thaliana	core promoter element around -30 of transcription start
GmALKBH10Ba	TATA-box	TATAA	1542	5	-	Arabidopsis thaliana	core promoter element around -30 of transcription start
GmALKBH10Ba	TATA-box	TATA	1543	4	-	Arabidopsis thaliana	core promoter element around -30 of transcription start
GmALKBH10Ba	TATA-box	TATTTAAA	1562	8	+	Arabidopsis thaliana	core promoter element around -30 of transcription start
GmALKBH10Ba	TATA-box	ATATAT	1580	6	-	Brassica napus	core promoter element around -30 of transcription start
GmALKBH10Ba	TATA-box	TATA	1581	4	-	Arabidopsis thaliana	core promoter element around -30 of transcription start
GmALKBH10Ba	TATA-box	ATATAA	1640	6	+	Brassica oleracea	core promoter element around -30 of transcription start
GmALKBH10Ba	TATA-box	TATA	1641	4	-	Arabidopsis thaliana	core promoter element around -30 of transcription start
GmALKBH10Ba	TATA-box	TATTTAAA	1664	8	-	Arabidopsis thaliana	core promoter element around -30 of transcription start
GmALKBH10Ba	TATA-box	ATATAA	1669	6	+	Brassica oleracea	core promoter element around -30 of transcription start
GmALKBH10Ba	TATA-box	TATA	1670	4	-	Arabidopsis thaliana	core promoter element around -30 of transcription start
GmALKBH10Ba	TATA-box	TATACA	1766	6	-	Helianthus annuus	core promoter element around -30 of transcription start
GmALKBH10Ba	TATA-box	TATA	1768	4	-	Arabidopsis thaliana	core promoter element around -30 of transcription start
GmALKBH10Ba	TATA-box	TATATA	1863	6	-	Arabidopsis thaliana	core promoter element around -30 of transcription start
GmALKBH10Ba	TATA-box	ATATAA	1864	6	+	Brassica oleracea	core promoter element around -30 of transcription start
GmALKBH10Ba	TATA-box	TATA	1865	4	-	Arabidopsis thaliana	core promoter element around -30 of transcription start
GmALKBH10Ba	TATA-box	TATAAAA	1978	7	-	Pisum sativum	core promoter element around -30 of transcription start
GmALKBH10Ba	TATA-box	TATAAA	1979	6	-	Helianthus annuus	core promoter element around -30 of transcription start
GmALKBH10Ba	TATA-box	TATATAA	1980	7	-	Arabidopsis thaliana	core promoter element around -30 of transcription start
GmALKBH10Ba	TATA-box	TATATA	1981	6	-	Arabidopsis thaliana	core promoter element around -30 of transcription start
GmALKBH10Ba	TATA-box	ATATAA	1982	6	+	Brassica oleracea	core promoter element around -30 of transcription start
GmALKBH10Ba	TATA-box	TATA	1983	4	-	Arabidopsis thaliana	core promoter element around -30 of transcription start
GmALKBH10Ba	TATA-box	TATA	2129	4	-	Arabidopsis thaliana	core promoter element around -30 of transcription start
GmALKBH10Ba	TATA-box	TATAAAA	2149	7	-	Pisum sativum	core promoter element around -30 of transcription start
GmALKBH10Ba	TATA-box	TATAAA	2150	6	-	Helianthus annuus	core promoter element around -30 of transcription start
GmALKBH10Ba	TATA-box	TATATAA	2151	7	-	Arabidopsis thaliana	core promoter element around -30 of transcription start
GmALKBH10Ba	TATA-box	TATATA	2152	6	-	Arabidopsis thaliana	core promoter element around -30 of transcription start
GmALKBH10Ba	TATA-box	ATATAT	2153	6	-	Brassica napus	core promoter element around -30 of transcription start
GmALKBH10Ba	TATA-box	TATA	2154	4	-	Arabidopsis thaliana	core promoter element around -30 of transcription start
GmALKBH10Ba	TATA-box	TATAAATA	2156	8	-	Daucus carota	core promoter element around -30 of transcription start
GmALKBH10Ba	TATA-box	TATAAAT	2157	7	-	Brassica juncea	core promoter element around -30 of transcription start
GmALKBH10Ba	TATA-box	TATAAA	2158	6	-	Helianthus annuus	core promoter element around -30 of transcription start
GmALKBH10Ba	TATA-box	TATAA	2159	5	-	Arabidopsis thaliana	core promoter element around -30 of transcription start
GmALKBH10Ba	TATA-box	TATA	2160	4	-	Arabidopsis thaliana	core promoter element around -30 of transcription start
GmALKBH10Ba	TATA-box	ATATAT	2293	6	-	Brassica napus	core promoter element around -30 of transcription start
GmALKBH10Ba	TATA-box	TATATA	2294	6	-	Arabidopsis thaliana	core promoter element around -30 of transcription start
GmALKBH10Ba	TATA-box	ATATAA	2295	6	+	Brassica oleracea	core promoter element around -30 of transcription start
GmALKBH10Ba	TATA-box	TATA	2296	4	-	Arabidopsis thaliana	core promoter element around -30 of transcription start
GmALKBH10Ba	TATA-box	TATATAA	2418	7	-	Arabidopsis thaliana	core promoter element around -30 of transcription start
GmALKBH10Ba	TATA-box	TATATA	2419	6	-	Arabidopsis thaliana	core promoter element around -30 of transcription start
GmALKBH10Ba	TATA-box	TATA	2421	4	-	Arabidopsis thaliana	core promoter element around -30 of transcription start
GmALKBH10Ba	CARE	CAACTCAC	2120	8	-	Oryza sativa
GmALKBH10Ba	G-Box	CACGTG	895	6	+	Pisum sativum	cis-acting regulatory element involved in light responsiveness
GmALKBH10Ba	G-Box	CACGTG	2228	6	-	Pisum sativum	cis-acting regulatory element involved in light responsiveness
GmALKBH10Ba	G-Box	CACGTT	2253	6	+	Pisum sativum	cis-acting regulatory element involved in light responsiveness
GmVIRa	AAGAA-motif	GAAAGAA	1215	7	+	Avena sativa
GmVIRa	Unnamed__2	AACCTAACCT	579	9	+	Petroselinum hortense
GmVIRa	MYB	TAACCA	149	6	-	Arabidopsis thaliana
GmVIRa	MYB	CAACCA	253	6	-	Arabidopsis thaliana
GmVIRa	MYB	CAACCA	273	6	-	Arabidopsis thaliana
GmVIRa	MYB	TAACCA	419	6	-	Arabidopsis thaliana
GmVIRa	GT1-motif	GGTTAAT	1492	7	+	Avena sativa	light responsive element
GmVIRa	CAT-box	GCCACT	552	6	+	Arabidopsis thaliana	cis-acting regulatory element related to meristem expression
GmVIRa	MYC	CATTTG	16	6	+	Arabidopsis thaliana
GmVIRa	MYC	CATGTG	931	6	-	Arabidopsis thaliana
GmVIRa	MYC	CATGTG	1005	6	-	Arabidopsis thaliana
GmVIRa	MYC	CATTTG	1012	6	-	Arabidopsis thaliana
GmVIRa	DRE core	GCCGAC	2332	6	-	Arabidopsis thaliana
GmVIRa	MBS	CAACTG	403	6	+	Arabidopsis thaliana	MYB binding site involved in drought-inducibility
GmVIRa	MBS	CAACTG	427	6	+	Arabidopsis thaliana	MYB binding site involved in drought-inducibility
GmVIRa	MBS	CAACTG	2370	6	+	Arabidopsis thaliana	MYB binding site involved in drought-inducibility
GmVIRa	CAAT-box	CCAAT	7	5	-	Arabidopsis thaliana	common cis-acting element in promoter and enhancer regions
GmVIRa	CAAT-box	CAAAT	17	5	-	Pisum sativum	common cis-acting element in promoter and enhancer regions
GmVIRa	CAAT-box	CAAAT	37	5	-	Pisum sativum	common cis-acting element in promoter and enhancer regions
GmVIRa	CAAT-box	CAAT	63	4	-	Nicotiana glutinosa
GmVIRa	CAAT-box	CAAT	210	4	-	Nicotiana glutinosa
GmVIRa	CAAT-box	CAAT	220	4	+	Nicotiana glutinosa
GmVIRa	CAAT-box	CAAT	324	4	+	Nicotiana glutinosa
GmVIRa	CAAT-box	CAAT	336	4	-	Nicotiana glutinosa
GmVIRa	CAAT-box	CCAAT	594	5	-	Arabidopsis thaliana	common cis-acting element in promoter and enhancer regions
GmVIRa	CAAT-box	CAAAT	660	5	+	Pisum sativum	common cis-acting element in promoter and enhancer regions
GmVIRa	CAAT-box	CAAT	663	4	-	Nicotiana glutinosa
GmVIRa	CAAT-box	CAAT	675	4	+	Nicotiana glutinosa
GmVIRa	CAAT-box	CAAAT	677	5	-	Pisum sativum	common cis-acting element in promoter and enhancer regions
GmVIRa	CAAT-box	CAAAT	827	5	-	Pisum sativum	common cis-acting element in promoter and enhancer regions
GmVIRa	CAAT-box	CAAT	956	4	+	Nicotiana glutinosa
GmVIRa	CAAT-box	CCAAT	989	5	-	Arabidopsis thaliana	common cis-acting element in promoter and enhancer regions
GmVIRa	CAAT-box	CAAAT	1012	5	+	Pisum sativum	common cis-acting element in promoter and enhancer regions
GmVIRa	CAAT-box	CAAT	1162	4	+	Nicotiana glutinosa
GmVIRa	CAAT-box	CAAAT	1164	5	-	Pisum sativum	common cis-acting element in promoter and enhancer regions
GmVIRa	CAAT-box	CAAAT	1268	5	+	Pisum sativum	common cis-acting element in promoter and enhancer regions
GmVIRa	CAAT-box	CAAT	1288	4	+	Nicotiana glutinosa
GmVIRa	CAAT-box	CAAT	1294	4	+	Nicotiana glutinosa
GmVIRa	CAAT-box	CAAT	1321	4	+	Nicotiana glutinosa
GmVIRa	CAAT-box	CAAT	1327	4	+	Nicotiana glutinosa
GmVIRa	CAAT-box	CCAAT	1343	5	-	Arabidopsis thaliana	common cis-acting element in promoter and enhancer regions
GmVIRa	CAAT-box	CAAT	1415	4	-	Nicotiana glutinosa
GmVIRa	CAAT-box	CAAT	1655	4	+	Nicotiana glutinosa
GmVIRa	CAAT-box	CAAT	1661	4	+	Nicotiana glutinosa
GmVIRa	CAAT-box	CAAT	1708	4	-	Nicotiana glutinosa
GmVIRa	CAAT-box	CCAAT	1940	5	+	Arabidopsis thaliana	common cis-acting element in promoter and enhancer regions
GmVIRa	CAAT-box	CAAT	1941	4	+	Nicotiana glutinosa
GmVIRa	CAAT-box	CAAAT	1958	5	+	Pisum sativum	common cis-acting element in promoter and enhancer regions
GmVIRa	CAAT-box	CAAT	1969	4	-	Nicotiana glutinosa
GmVIRa	CAAT-box	CAAT	1991	4	-	Nicotiana glutinosa
GmVIRa	CAAT-box	CAAT	2039	4	-	Nicotiana glutinosa
GmVIRa	CAAT-box	CAAAT	2057	5	-	Pisum sativum	common cis-acting element in promoter and enhancer regions
GmVIRa	CAAT-box	CAAT	2095	4	-	Nicotiana glutinosa
GmVIRa	CAAT-box	CAAAT	2114	5	-	Pisum sativum	common cis-acting element in promoter and enhancer regions
GmVIRa	CAAT-box	CAAAT	2146	5	+	Pisum sativum	common cis-acting element in promoter and enhancer regions
GmVIRa	CAAT-box	CAAAT	2170	5	-	Pisum sativum	common cis-acting element in promoter and enhancer regions
GmVIRa	CAAT-box	CAAAT	2461	5	+	Pisum sativum	common cis-acting element in promoter and enhancer regions
GmVIRa	CAAT-box	CAAAT	2464	5	-	Pisum sativum	common cis-acting element in promoter and enhancer regions
GmVIRa	CAAT-box	CCCAATTT	2490	8	+	Arabidopsis thaliana	common cis-acting element in promoter and enhancer regions
GmVIRa	CAAT-box	CCAAT	2491	5	+	Arabidopsis thaliana	common cis-acting element in promoter and enhancer regions
GmVIRa	CAAT-box	CAAT	2492	4	+	Nicotiana glutinosa
GmVIRa	Unnamed__1	CGTGG	1901	5	+	Zea mays
GmVIRa	TCA-element	CCATCTTTTT	434	9	-	Nicotiana tabacum	cis-acting element involved in salicylic acid responsiveness
GmVIRa	AT-rich element	ATAGAAATCAA	664	11	-	Glycine max	binding site of AT-rich DNA binding protein (ATBP-1)
GmVIRa	TCT-motif	TCTTAC	2380	6	-	Arabidopsis thaliana	part of a light responsive element
GmVIRa	Myb	TAACTG	110	6	+	Arabidopsis thaliana
GmVIRa	Myb	CAACTG	403	6	+	Arabidopsis thaliana
GmVIRa	Myb	CAACTG	427	6	+	Arabidopsis thaliana
GmVIRa	Myb	TAACTG	1601	6	+	Arabidopsis thaliana
GmVIRa	Myb	CAACTG	2370	6	+	Arabidopsis thaliana
GmVIRa	Unnamed__4	CTCC	227	4	-	Petroselinum hortense
GmVIRa	Unnamed__4	CTCC	284	4	+	Petroselinum hortense
GmVIRa	Unnamed__4	CTCC	509	4	-	Petroselinum hortense
GmVIRa	Unnamed__4	CTCC	597	4	-	Petroselinum hortense
GmVIRa	Unnamed__4	CTCC	1186	4	-	Petroselinum hortense
GmVIRa	Unnamed__4	CTCC	1316	4	-	Petroselinum hortense
GmVIRa	Unnamed__4	CTCC	1475	4	+	Petroselinum hortense
GmVIRa	Unnamed__4	CTCC	1671	4	+	Petroselinum hortense
GmVIRa	Unnamed__4	CTCC	1814	4	+	Petroselinum hortense
GmVIRa	Unnamed__4	CTCC	1929	4	+	Petroselinum hortense
GmVIRa	Unnamed__4	CTCC	2296	4	+	Petroselinum hortense
GmVIRa	Unnamed__4	CTCC	2328	4	-	Petroselinum hortense
GmVIRa	ERE	ATTTTAAA	1394	8	+	Nicotiana glutinos
GmVIRa	TC-rich repeats	GTTTTCTTAC	2239	9	-	Nicotiana tabacum	cis-acting element involved in defense and stress responsiveness
GmVIRa	Box 4	ATTAAT	2101	6	-	Petroselinum crispum	part of a conserved DNA module involved in light responsiveness
GmVIRa	ABRE	ACGTG	1725	5	+	Arabidopsis thaliana	cis-acting element involved in the abscisic acid responsiveness
GmVIRa	TCCC-motif	TCTCCCT	1314	7	-	Spinacia oleracea	part of a light responsive element
GmVIRa	W box	TTGACC	1981	6	-	Arabidopsis thaliana
GmVIRa	A-box	AATAACAAACTCC	1662	12	+	Oryza sativa	sequence conserved in alpha-amylase promoters
GmVIRa	AT~TATA-box	TATATAAA	1880	8	-	Arabidopsis thaliana
GmVIRa	AT~TATA-box	TATATA	1882	6	-	Arabidopsis thaliana
GmVIRa	AT~TATA-box	TATATA	1922	6	-	Arabidopsis thaliana
GmVIRa	Myc	TCTCTTA	2381	7	-	Arabidopsis thaliana
GmVIRa	LTR	CCGAAA	2324	6	-	Hordeum vulgare	cis-acting element involved in low-temperature responsiveness
GmVIRa	TATA	TATAAAAT	1878	8	-	Arabidopsis thaliana
GmVIRa	MRE	AACCTAA	1592	7	-	Petroselinum crispum	MYB binding site involved in light responsiveness
GmVIRa	TATA-box	ATATAA	68	6	+	Brassica oleracea	core promoter element around -30 of transcription start
GmVIRa	TATA-box	TATA	69	4	+	Arabidopsis thaliana	core promoter element around -30 of transcription start
GmVIRa	TATA-box	TATA	99	4	+	Arabidopsis thaliana	core promoter element around -30 of transcription start
GmVIRa	TATA-box	TATA	399	4	+	Arabidopsis thaliana	core promoter element around -30 of transcription start
GmVIRa	TATA-box	TATAAA	742	6	-	Helianthus annuus	core promoter element around -30 of transcription start
GmVIRa	TATA-box	TATAA	743	5	-	Arabidopsis thaliana	core promoter element around -30 of transcription start
GmVIRa	TATA-box	TATA	744	4	+	Arabidopsis thaliana	core promoter element around -30 of transcription start
GmVIRa	TATA-box	TATAA	781	5	-	Arabidopsis thaliana	core promoter element around -30 of transcription start
GmVIRa	TATA-box	TATA	782	4	+	Arabidopsis thaliana	core promoter element around -30 of transcription start
GmVIRa	TATA-box	TATAAA	801	6	-	Helianthus annuus	core promoter element around -30 of transcription start
GmVIRa	TATA-box	TATAA	802	5	-	Arabidopsis thaliana	core promoter element around -30 of transcription start
GmVIRa	TATA-box	TATA	803	4	+	Arabidopsis thaliana	core promoter element around -30 of transcription start
GmVIRa	TATA-box	TATA	821	4	+	Arabidopsis thaliana	core promoter element around -30 of transcription start
GmVIRa	TATA-box	TATA	856	4	+	Arabidopsis thaliana	core promoter element around -30 of transcription start
GmVIRa	TATA-box	TATA	905	4	+	Arabidopsis thaliana	core promoter element around -30 of transcription start
GmVIRa	TATA-box	TATA	1030	4	+	Arabidopsis thaliana	core promoter element around -30 of transcription start
GmVIRa	TATA-box	TATA	1089	4	+	Arabidopsis thaliana	core promoter element around -30 of transcription start
GmVIRa	TATA-box	TATA	1099	4	+	Arabidopsis thaliana	core promoter element around -30 of transcription start
GmVIRa	TATA-box	ATTATA	1329	6	+	Brassica napus	core promoter element around -30 of transcription start
GmVIRa	TATA-box	TATAA	1330	5	-	Arabidopsis thaliana	core promoter element around -30 of transcription start
GmVIRa	TATA-box	TATA	1331	4	-	Arabidopsis thaliana	core promoter element around -30 of transcription start
GmVIRa	TATA-box	TATA	1519	4	-	Arabidopsis thaliana	core promoter element around -30 of transcription start
GmVIRa	TATA-box	ATATAA	1712	6	+	Brassica oleracea	core promoter element around -30 of transcription start
GmVIRa	TATA-box	TATA	1713	4	-	Arabidopsis thaliana	core promoter element around -30 of transcription start
GmVIRa	TATA-box	TATAAA	1738	6	-	Helianthus annuus	core promoter element around -30 of transcription start
GmVIRa	TATA-box	TATAA	1739	5	-	Arabidopsis thaliana	core promoter element around -30 of transcription start
GmVIRa	TATA-box	TATA	1740	4	-	Arabidopsis thaliana	core promoter element around -30 of transcription start
GmVIRa	TATA-box	TAAAGATT	1852	8	+	Arabidopsis thaliana	core promoter element around -30 of transcription start
GmVIRa	TATA-box	TATAA	1874	5	-	Arabidopsis thaliana	core promoter element around -30 of transcription start
GmVIRa	TATA-box	TATA	1875	4	-	Arabidopsis thaliana	core promoter element around -30 of transcription start
GmVIRa	TATA-box	TATAAAA	1879	7	-	Pisum sativum	core promoter element around -30 of transcription start
GmVIRa	TATA-box	TATAAA	1880	6	-	Helianthus annuus	core promoter element around -30 of transcription start
GmVIRa	TATA-box	TATATAA	1881	7	-	Arabidopsis thaliana	core promoter element around -30 of transcription start
GmVIRa	TATA-box	TATATA	1882	6	-	Arabidopsis thaliana	core promoter element around -30 of transcription start
GmVIRa	TATA-box	TATA	1884	4	-	Arabidopsis thaliana	core promoter element around -30 of transcription start
GmVIRa	TATA-box	ATATAT	1921	6	-	Brassica napus	core promoter element around -30 of transcription start
GmVIRa	TATA-box	TATATA	1922	6	-	Arabidopsis thaliana	core promoter element around -30 of transcription start
GmVIRa	TATA-box	ATATAA	1923	6	+	Brassica oleracea	core promoter element around -30 of transcription start
GmVIRa	TATA-box	TATA	1924	4	-	Arabidopsis thaliana	core promoter element around -30 of transcription start
GmVIRa	TATA-box	ccTATAAAaa	1973	9	-	Arabidopsis thaliana	core promoter element around -30 of transcription start
GmVIRa	TATA-box	TATACA	2006	6	-	Helianthus annuus	core promoter element around -30 of transcription start
GmVIRa	TATA-box	TATA	2008	4	-	Arabidopsis thaliana	core promoter element around -30 of transcription start
GmVIRa	TATA-box	ATATAA	2045	6	+	Brassica oleracea	core promoter element around -30 of transcription start
GmVIRa	TATA-box	TATA	2046	4	-	Arabidopsis thaliana	core promoter element around -30 of transcription start
GmVIRa	TATA-box	TATAAAA	2063	7	-	Pisum sativum	core promoter element around -30 of transcription start
GmVIRa	TATA-box	TATAAA	2064	6	-	Helianthus annuus	core promoter element around -30 of transcription start
GmVIRa	TATA-box	TATAA	2065	5	-	Arabidopsis thaliana	core promoter element around -30 of transcription start
GmVIRa	TATA-box	TATA	2066	4	-	Arabidopsis thaliana	core promoter element around -30 of transcription start
GmVIRa	TATA-box	TATA	2074	4	-	Arabidopsis thaliana	core promoter element around -30 of transcription start
GmVIRa	G-Box	CACGTT	1724	6	-	Pisum sativum	cis-acting regulatory element involved in light responsiveness
GmVIRa	WUN-motif	AAATTTCCT	1277	9	+	Brassica oleracea	wound-responsive element
GmVIRa	WUN-motif	AAATTTCCT	2281	9	+	Brassica oleracea	wound-responsive element
GmVIRa	MYB-like sequence	TAACCA	149	6	-	Arabidopsis thaliana
GmVIRa	MYB-like sequence	TAACCA	419	6	-	Arabidopsis thaliana
GmVIRa	G-box	TAACACGTAG	1053	9	-	Brassica oleracea	cis-acting regulatory element involved in light responsiveness
GmVIRa	G-box	CACGAC	1553	6	-	Zea mays	cis-acting regulatory element involved in light responsiveness
GmVIRa	GATA-motif	GATAGGA	1282	7	-	Arabidopsis thaliana	part of a light responsive element
GmVIRa	ACE	GCGACGTACC	1606	9	-	Petroselinum crispum	cis-acting element involved in light responsiveness
GmALKBH10Bc	CAT-box	GCCACT	1274	6	+	Arabidopsis thaliana	cis-acting regulatory element related to meristem expression
GmALKBH10Bc	CAT-box	GCCACT	1587	6	+	Arabidopsis thaliana	cis-acting regulatory element related to meristem expression
GmALKBH10Bc	MYC	CATTTG	1882	6	+	Arabidopsis thaliana
GmALKBH10Bc	MYC	CATGTG	2195	6	-	Arabidopsis thaliana
GmALKBH10Bc	MBS	CAACTG	1832	6	+	Arabidopsis thaliana	MYB binding site involved in drought-inducibility
GmALKBH10Bc	DRE core	GCCGAC	1402	6	-	Arabidopsis thaliana
GmALKBH10Bc	ABRE3a	TACGTG	205	6	-	Zea mays
GmALKBH10Bc	GT1-motif	GGTTAAT	689	7	+	Avena sativa	light responsive element
GmALKBH10Bc	GT1-motif	GGTTAA	2026	6	+	Arabidopsis thaliana	light responsive element
GmALKBH10Bc	GT1-motif	GGTTAA	2166	6	-	Arabidopsis thaliana	light responsive element
GmALKBH10Bc	AuxRR-core	GGTCCAT	513	7	-	Nicotiana tabacum	cis-acting regulatory element involved in auxin responsiveness
GmALKBH10Bc	MYB	CAACAG	874	6	-	Arabidopsis thaliana
GmALKBH10Bc	MYB	CAACCA	1154	6	-	Arabidopsis thaliana
GmALKBH10Bc	MYB	CAACAG	1355	6	-	Arabidopsis thaliana
GmALKBH10Bc	MYB	CAACAG	1850	6	-	Arabidopsis thaliana
GmALKBH10Bc	MYB	CAACCA	1904	6	+	Arabidopsis thaliana
GmALKBH10Bc	AAGAA-motif	GAAAGAA	2361	7	-	Avena sativa
GmALKBH10Bc	as-1	TGACG	799	5	-	Arabidopsis thaliana
GmALKBH10Bc	as-1	TGACG	1975	5	+	Arabidopsis thaliana
GmALKBH10Bc	O2-site	GATGA(C/T)(A/G)TG(A/G)	179	8	+	Zea mays	cis-acting regulatory element involved in zein metabolism regulation
GmALKBH10Bc	Myb	TAACTG	1141	6	+	Arabidopsis thaliana
GmALKBH10Bc	Myb	TAACTG	1773	6	+	Arabidopsis thaliana
GmALKBH10Bc	Myb	CAACTG	1832	6	+	Arabidopsis thaliana
GmALKBH10Bc	Unnamed__4	CTCC	124	4	-	Petroselinum hortense
GmALKBH10Bc	Unnamed__4	CTCC	372	4	+	Petroselinum hortense
GmALKBH10Bc	Unnamed__4	CTCC	551	4	-	Petroselinum hortense
GmALKBH10Bc	Unnamed__4	CTCC	559	4	+	Petroselinum hortense
GmALKBH10Bc	Unnamed__4	CTCC	596	4	-	Petroselinum hortense
GmALKBH10Bc	Unnamed__4	CTCC	649	4	-	Petroselinum hortense
GmALKBH10Bc	Unnamed__4	CTCC	702	4	+	Petroselinum hortense
GmALKBH10Bc	Unnamed__4	CTCC	730	4	-	Petroselinum hortense
GmALKBH10Bc	Unnamed__4	CTCC	747	4	-	Petroselinum hortense
GmALKBH10Bc	Unnamed__4	CTCC	763	4	+	Petroselinum hortense
GmALKBH10Bc	Unnamed__4	CTCC	946	4	-	Petroselinum hortense
GmALKBH10Bc	Unnamed__4	CTCC	1040	4	+	Petroselinum hortense
GmALKBH10Bc	Unnamed__4	CTCC	1298	4	-	Petroselinum hortense
GmALKBH10Bc	Unnamed__4	CTCC	1369	4	-	Petroselinum hortense
GmALKBH10Bc	Unnamed__4	CTCC	1393	4	-	Petroselinum hortense
GmALKBH10Bc	Unnamed__4	CTCC	1450	4	+	Petroselinum hortense
GmALKBH10Bc	Unnamed__4	CTCC	1613	4	-	Petroselinum hortense
GmALKBH10Bc	Unnamed__4	CTCC	1654	4	-	Petroselinum hortense
GmALKBH10Bc	Unnamed__4	CTCC	1930	4	+	Petroselinum hortense
GmALKBH10Bc	Unnamed__4	CTCC	1957	4	+	Petroselinum hortense
GmALKBH10Bc	Unnamed__4	CTCC	2011	4	+	Petroselinum hortense
GmALKBH10Bc	Unnamed__4	CTCC	2283	4	-	Petroselinum hortense
GmALKBH10Bc	Unnamed__4	CTCC	2304	4	+	Petroselinum hortense
GmALKBH10Bc	Unnamed__4	CTCC	2324	4	+	Petroselinum hortense
GmALKBH10Bc	Myb-binding site	CAACAG	874	6	-	Nicotiana tabacum
GmALKBH10Bc	Myb-binding site	CAACAG	1355	6	-	Nicotiana tabacum
GmALKBH10Bc	Myb-binding site	CAACAG	1850	6	-	Nicotiana tabacum
GmALKBH10Bc	MYB recognition site	CCGTTG	1861	6	+	Arabidopsis thaliana
GmALKBH10Bc	DRE1	ACCGAGA	517	7	+	Zea mays
GmALKBH10Bc	DRE1	ACCGAGA	685	7	-	Zea mays
GmALKBH10Bc	ARE	AAACCA	265	6	+	Zea mays	cis-acting regulatory element essential for the anaerobic induction
GmALKBH10Bc	ARE	AAACCA	1268	6	-	Zea mays	cis-acting regulatory element essential for the anaerobic induction
GmALKBH10Bc	TCT-motif	TCTTAC	1320	6	+	Arabidopsis thaliana	part of a light responsive element
GmALKBH10Bc	CAAT-box	CAAT	48	4	-	Nicotiana glutinosa
GmALKBH10Bc	CAAT-box	CAAT	57	4	-	Nicotiana glutinosa
GmALKBH10Bc	CAAT-box	CAAAT	67	5	-	Pisum sativum	common cis-acting element in promoter and enhancer regions
GmALKBH10Bc	CAAT-box	CAAAT	115	5	+	Pisum sativum	common cis-acting element in promoter and enhancer regions
GmALKBH10Bc	CAAT-box	CAAT	141	4	-	Nicotiana glutinosa
GmALKBH10Bc	CAAT-box	CAAT	379	4	+	Nicotiana glutinosa
GmALKBH10Bc	CAAT-box	CAAT	409	4	+	Nicotiana glutinosa
GmALKBH10Bc	CAAT-box	CAAT	436	4	+	Nicotiana glutinosa
GmALKBH10Bc	CAAT-box	CAAT	498	4	-	Nicotiana glutinosa
GmALKBH10Bc	CAAT-box	CAAT	504	4	+	Nicotiana glutinosa
GmALKBH10Bc	CAAT-box	CCAAT	534	5	-	Arabidopsis thaliana	common cis-acting element in promoter and enhancer regions
GmALKBH10Bc	CAAT-box	CAAT	575	4	+	Nicotiana glutinosa
GmALKBH10Bc	CAAT-box	CCAAT	621	5	-	Arabidopsis thaliana	common cis-acting element in promoter and enhancer regions
GmALKBH10Bc	CAAT-box	CAAT	774	4	+	Nicotiana glutinosa
GmALKBH10Bc	CAAT-box	CAAAT	1016	5	-	Pisum sativum	common cis-acting element in promoter and enhancer regions
GmALKBH10Bc	CAAT-box	CCAAT	1055	5	+	Arabidopsis thaliana	common cis-acting element in promoter and enhancer regions
GmALKBH10Bc	CAAT-box	CAAT	1056	4	+	Nicotiana glutinosa
GmALKBH10Bc	CAAT-box	CCAAT	1102	5	+	Arabidopsis thaliana	common cis-acting element in promoter and enhancer regions
GmALKBH10Bc	CAAT-box	CAAT	1103	4	+	Nicotiana glutinosa
GmALKBH10Bc	CAAT-box	CCAAT	1152	5	-	Arabidopsis thaliana	common cis-acting element in promoter and enhancer regions
GmALKBH10Bc	CAAT-box	CAAT	1286	4	+	Nicotiana glutinosa
GmALKBH10Bc	CAAT-box	CCAAT	1312	5	-	Arabidopsis thaliana	common cis-acting element in promoter and enhancer regions
GmALKBH10Bc	CAAT-box	CAAT	1458	4	+	Nicotiana glutinosa
GmALKBH10Bc	CAAT-box	CAAT	1516	4	+	Nicotiana glutinosa
GmALKBH10Bc	CAAT-box	CAAT	1564	4	-	Nicotiana glutinosa
GmALKBH10Bc	CAAT-box	CAAT	1873	4	-	Nicotiana glutinosa
GmALKBH10Bc	CAAT-box	CAAAT	1883	5	-	Pisum sativum	common cis-acting element in promoter and enhancer regions
GmALKBH10Bc	CAAT-box	CAAT	1948	4	+	Nicotiana glutinosa
GmALKBH10Bc	CAAT-box	CAAT	2021	4	+	Nicotiana glutinosa
GmALKBH10Bc	CAAT-box	CAAT	2088	4	-	Nicotiana glutinosa
GmALKBH10Bc	CAAT-box	CAAT	2214	4	-	Nicotiana glutinosa
GmALKBH10Bc	CAAT-box	CAAAT	2255	5	-	Pisum sativum	common cis-acting element in promoter and enhancer regions
GmALKBH10Bc	CAAT-box	CAAT	2292	4	+	Nicotiana glutinosa
GmALKBH10Bc	CAAT-box	CAAT	2355	4	+	Nicotiana glutinosa
GmALKBH10Bc	CAAT-box	CAAT	2394	4	-	Nicotiana glutinosa
GmALKBH10Bc	CAAT-box	CAAT	2401	4	+	Nicotiana glutinosa
GmALKBH10Bc	CAAT-box	CAAAT	2410	5	+	Pisum sativum	common cis-acting element in promoter and enhancer regions
GmALKBH10Bc	CAAT-box	CAAT	2455	4	-	Nicotiana glutinosa
GmALKBH10Bc	Unnamed__1	CGTGG	218	5	+	Zea mays
GmALKBH10Bc	Unnamed__1	CGTGG	225	5	+	Zea mays
GmALKBH10Bc	Unnamed__1	CGTGG	1259	5	+	Zea mays
GmALKBH10Bc	Unnamed__1	CGTGG	2220	5	-	Zea mays
GmALKBH10Bc	LTR	CCGAAA	717	6	-	Hordeum vulgare	cis-acting element involved in low-temperature responsiveness
GmALKBH10Bc	TGA-element	AACGAC	816	6	-	Brassica oleracea	auxin-responsive element
GmALKBH10Bc	TGA-element	AACGAC	1339	6	-	Brassica oleracea	auxin-responsive element
GmALKBH10Bc	W box	TTGACC	1044	6	+	Arabidopsis thaliana
GmALKBH10Bc	W box	TTGACC	1358	6	+	Arabidopsis thaliana
GmALKBH10Bc	W box	TTGACC	1663	6	-	Arabidopsis thaliana
GmALKBH10Bc	AT~TATA-box	TATATA	35	6	+	Arabidopsis thaliana
GmALKBH10Bc	AT~TATA-box	TATATA	37	6	+	Arabidopsis thaliana
GmALKBH10Bc	AT~TATA-box	TATATA	39	6	+	Arabidopsis thaliana
GmALKBH10Bc	AT~TATA-box	TATATA	2129	6	-	Arabidopsis thaliana
GmALKBH10Bc	CGTCA-motif	CGTCA	799	5	+	Hordeum vulgare	cis-acting regulatory element involved in the MeJA-responsiveness
GmALKBH10Bc	CGTCA-motif	CGTCA	1975	5	-	Hordeum vulgare	cis-acting regulatory element involved in the MeJA-responsiveness
GmALKBH10Bc	Box 4	ATTAAT	2114	6	-	Petroselinum crispum	part of a conserved DNA module involved in light responsiveness
GmALKBH10Bc	ABRE	ACGTG	205	5	-	Arabidopsis thaliana	cis-acting element involved in the abscisic acid responsiveness
GmALKBH10Bc	ABRE	ACGTG	2221	5	-	Arabidopsis thaliana	cis-acting element involved in the abscisic acid responsiveness
GmALKBH10Bc	GARE-motif	TCTGTTG	873	7	+	Brassica oleracea	gibberellin-responsive element
GmALKBH10Bc	GARE-motif	TCTGTTG	1354	7	+	Brassica oleracea	gibberellin-responsive element
GmALKBH10Bc	ABRE4	CACGTA	205	6	+	Zea mays
GmALKBH10Bc	ERE	ATTTTAAA	846	8	+	Nicotiana glutinos
GmALKBH10Bc	ERE	ATTTTAAA	848	8	-	Nicotiana glutinos
GmALKBH10Bc	TC-rich repeats	ATTCTCTAAC	2364	9	+	Nicotiana tabacum	cis-acting element involved in defense and stress responsiveness
GmALKBH10Bc	P-box	CCTTTTG	708	7	+	Oryza sativa	gibberellin-responsive element
GmALKBH10Bc	G-box	TACGTG	205	6	-	Arabidopsis thaliana	cis-acting regulatory element involved in light responsiveness
GmALKBH10Bc	G-box	CACGAC	1257	6	-	Zea mays	cis-acting regulatory element involved in light responsiveness
GmALKBH10Bc	STRE	AGGGG	627	5	+	Arabidopsis thaliana
GmALKBH10Bc	STRE	AGGGG	1452	5	-	Arabidopsis thaliana
GmALKBH10Bc	STRE	AGGGG	1927	5	-	Arabidopsis thaliana
GmALKBH10Bc	STRE	AGGGG	2319	5	-	Arabidopsis thaliana
GmALKBH10Bc	STRE	AGGGG	2326	5	-	Arabidopsis thaliana
GmALKBH10Bc	G-Box	CACGTT	2221	6	+	Pisum sativum	cis-acting regulatory element involved in light responsiveness
GmALKBH10Bc	GCN4_motif	TGAGTCA	186	7	+	Oryza sativa	cis-regulatory element involved in endosperm expression
GmALKBH10Bc	MBSI	TTTTTACGGTTA	1773	11	-	Petunia hybrida	MYB binding site involved in flavonoid biosynthetic genes regulation
GmALKBH10Bc	TATA-box	ATATAT	34	6	+	Brassica napus	core promoter element around -30 of transcription start
GmALKBH10Bc	TATA-box	TATATA	35	6	+	Arabidopsis thaliana	core promoter element around -30 of transcription start
GmALKBH10Bc	TATA-box	ATATAT	36	6	+	Brassica napus	core promoter element around -30 of transcription start
GmALKBH10Bc	TATA-box	TATATA	37	6	+	Arabidopsis thaliana	core promoter element around -30 of transcription start
GmALKBH10Bc	TATA-box	ATATAT	38	6	+	Brassica napus	core promoter element around -30 of transcription start
GmALKBH10Bc	TATA-box	TATATA	39	6	+	Arabidopsis thaliana	core promoter element around -30 of transcription start
GmALKBH10Bc	TATA-box	ATATAT	40	6	+	Brassica napus	core promoter element around -30 of transcription start
GmALKBH10Bc	TATA-box	TATA	41	4	+	Arabidopsis thaliana	core promoter element around -30 of transcription start
GmALKBH10Bc	TATA-box	TATACA	77	6	-	Helianthus annuus	core promoter element around -30 of transcription start
GmALKBH10Bc	TATA-box	TATA	79	4	+	Arabidopsis thaliana	core promoter element around -30 of transcription start
GmALKBH10Bc	TATA-box	ATTATA	192	6	+	Brassica napus	core promoter element around -30 of transcription start
GmALKBH10Bc	TATA-box	TATAA	193	5	-	Arabidopsis thaliana	core promoter element around -30 of transcription start
GmALKBH10Bc	TATA-box	TATA	194	4	+	Arabidopsis thaliana	core promoter element around -30 of transcription start
GmALKBH10Bc	TATA-box	ATATAA	854	6	+	Brassica oleracea	core promoter element around -30 of transcription start
GmALKBH10Bc	TATA-box	TATA	855	4	+	Arabidopsis thaliana	core promoter element around -30 of transcription start
GmALKBH10Bc	TATA-box	TACATAAA	999	8	-	Oryza sativa	core promoter element around -30 of transcription start
GmALKBH10Bc	TATA-box	TATACA	1003	6	-	Helianthus annuus	core promoter element around -30 of transcription start
GmALKBH10Bc	TATA-box	TATA	1005	4	+	Arabidopsis thaliana	core promoter element around -30 of transcription start
GmALKBH10Bc	TATA-box	TACAAAA	1554	7	-	Oryza sativa	core promoter element around -30 of transcription start
GmALKBH10Bc	TATA-box	ATATAT	2128	6	-	Brassica napus	core promoter element around -30 of transcription start
GmALKBH10Bc	TATA-box	TATATA	2129	6	-	Arabidopsis thaliana	core promoter element around -30 of transcription start
GmALKBH10Bc	TATA-box	TATA	2131	4	-	Arabidopsis thaliana	core promoter element around -30 of transcription start
GmALKBH10Bc	CCAAT-box	CAACGG	1861	6	-	Hordeum vulgare	MYBHv1 binding site
GmALKBH10Bc	TGACG-motif	TGACG	799	5	-	Hordeum vulgare	cis-acting regulatory element involved in the MeJA-responsiveness
GmALKBH10Bc	TGACG-motif	TGACG	1975	5	+	Hordeum vulgare	cis-acting regulatory element involved in the MeJA-responsiveness
GmFIP37a	MYC	CATTTG	65	6	-	Arabidopsis thaliana
GmFIP37a	MYC	CAATTG	130	6	+	Arabidopsis thaliana
GmFIP37a	MYC	CATTTG	1414	6	+	Arabidopsis thaliana
GmFIP37a	MYC	CATTTG	1475	6	-	Arabidopsis thaliana
GmFIP37a	MYC	CATTTG	2072	6	+	Arabidopsis thaliana
GmFIP37a	CAT-box	GCCACT	2352	6	-	Arabidopsis thaliana	cis-acting regulatory element related to meristem expression
GmFIP37a	GT1-motif	GGTTAA	450	6	-	Arabidopsis thaliana	light responsive element
GmFIP37a	GT1-motif	GGTTAA	733	6	+	Arabidopsis thaliana	light responsive element
GmFIP37a	GT1-motif	GGTTAA	1748	6	-	Arabidopsis thaliana	light responsive element
GmFIP37a	GT1-motif	GGTTAAT	2398	7	+	Avena sativa	light responsive element
GmFIP37a	MYB	TAACCA	402	6	-	Arabidopsis thaliana
GmFIP37a	as-1	TGACG	2414	5	-	Arabidopsis thaliana
GmFIP37a	AAGAA-motif	gGTAAAGAAA	777	9	-	Avena sativa
GmFIP37a	Myb	TAACTG	736	6	+	Arabidopsis thaliana
GmFIP37a	Unnamed__4	CTCC	62	4	+	Petroselinum hortense
GmFIP37a	Unnamed__4	CTCC	674	4	+	Petroselinum hortense
GmFIP37a	Unnamed__4	CTCC	873	4	+	Petroselinum hortense
GmFIP37a	Unnamed__4	CTCC	1480	4	-	Petroselinum hortense
GmFIP37a	Unnamed__4	CTCC	2137	4	-	Petroselinum hortense
GmFIP37a	Unnamed__4	CTCC	2363	4	+	Petroselinum hortense
GmFIP37a	Unnamed__4	CTCC	2408	4	-	Petroselinum hortense
GmFIP37a	Unnamed__4	CTCC	2472	4	+	Petroselinum hortense
GmFIP37a	AT1-motif	AATTATTTTTTATT	1946	13	-	Solanum tuberosum	part of a light responsive module
GmFIP37a	TCT-motif	TCTTAC	2193	6	+	Arabidopsis thaliana	part of a light responsive element
GmFIP37a	CAAT-box	CAAAT	65	5	+	Pisum sativum	common cis-acting element in promoter and enhancer regions
GmFIP37a	CAAT-box	CAAT	130	4	+	Nicotiana glutinosa
GmFIP37a	CAAT-box	CAAT	132	4	-	Nicotiana glutinosa
GmFIP37a	CAAT-box	CAAT	188	4	+	Nicotiana glutinosa
GmFIP37a	CAAT-box	CAAT	233	4	-	Nicotiana glutinosa
GmFIP37a	CAAT-box	CAAAT	249	5	+	Pisum sativum	common cis-acting element in promoter and enhancer regions
GmFIP37a	CAAT-box	CAAT	315	4	+	Nicotiana glutinosa
GmFIP37a	CAAT-box	CAAT	328	4	-	Nicotiana glutinosa
GmFIP37a	CAAT-box	CAAT	340	4	-	Nicotiana glutinosa
GmFIP37a	CAAT-box	CAAAT	345	5	-	Pisum sativum	common cis-acting element in promoter and enhancer regions
GmFIP37a	CAAT-box	CAAT	351	4	+	Nicotiana glutinosa
GmFIP37a	CAAT-box	CCAAT	400	5	-	Arabidopsis thaliana	common cis-acting element in promoter and enhancer regions
GmFIP37a	CAAT-box	CAAT	426	4	+	Nicotiana glutinosa
GmFIP37a	CAAT-box	CAAT	559	4	-	Nicotiana glutinosa
GmFIP37a	CAAT-box	CAAAT	642	5	-	Pisum sativum	common cis-acting element in promoter and enhancer regions
GmFIP37a	CAAT-box	CAAT	683	4	-	Nicotiana glutinosa
GmFIP37a	CAAT-box	CAAAT	755	5	-	Pisum sativum	common cis-acting element in promoter and enhancer regions
GmFIP37a	CAAT-box	CAAT	798	4	+	Nicotiana glutinosa
GmFIP37a	CAAT-box	CAAT	858	4	-	Nicotiana glutinosa
GmFIP37a	CAAT-box	CAAAT	886	5	+	Pisum sativum	common cis-acting element in promoter and enhancer regions
GmFIP37a	CAAT-box	CAAT	891	4	-	Nicotiana glutinosa
GmFIP37a	CAAT-box	CAAT	987	4	-	Nicotiana glutinosa
GmFIP37a	CAAT-box	CAAT	1253	4	-	Nicotiana glutinosa
GmFIP37a	CAAT-box	CAAT	1312	4	+	Nicotiana glutinosa
GmFIP37a	CAAT-box	CAAT	1347	4	+	Nicotiana glutinosa
GmFIP37a	CAAT-box	CAAT	1409	4	-	Nicotiana glutinosa
GmFIP37a	CAAT-box	CAAAT	1415	5	-	Pisum sativum	common cis-acting element in promoter and enhancer regions
GmFIP37a	CAAT-box	CAAAT	1468	5	+	Pisum sativum	common cis-acting element in promoter and enhancer regions
GmFIP37a	CAAT-box	CAAAT	1475	5	+	Pisum sativum	common cis-acting element in promoter and enhancer regions
GmFIP37a	CAAT-box	CAAAT	1502	5	+	Pisum sativum	common cis-acting element in promoter and enhancer regions
GmFIP37a	CAAT-box	CAAAT	1505	5	-	Pisum sativum	common cis-acting element in promoter and enhancer regions
GmFIP37a	CAAT-box	CAAT	1539	4	+	Nicotiana glutinosa
GmFIP37a	CAAT-box	CAAAT	1550	5	+	Pisum sativum	common cis-acting element in promoter and enhancer regions
GmFIP37a	CAAT-box	CAAT	1585	4	-	Nicotiana glutinosa
GmFIP37a	CAAT-box	CAAT	1609	4	-	Nicotiana glutinosa
GmFIP37a	CAAT-box	CAAAT	1614	5	+	Pisum sativum	common cis-acting element in promoter and enhancer regions
GmFIP37a	CAAT-box	CAAT	1640	4	+	Nicotiana glutinosa
GmFIP37a	CAAT-box	CAAAT	1662	5	-	Pisum sativum	common cis-acting element in promoter and enhancer regions
GmFIP37a	CAAT-box	CAAT	1922	4	-	Nicotiana glutinosa
GmFIP37a	CAAT-box	CAAAT	1981	5	+	Pisum sativum	common cis-acting element in promoter and enhancer regions
GmFIP37a	CAAT-box	CAAT	2015	4	+	Nicotiana glutinosa
GmFIP37a	CAAT-box	CAAAT	2073	5	-	Pisum sativum	common cis-acting element in promoter and enhancer regions
GmFIP37a	CAAT-box	CAAAT	2125	5	+	Pisum sativum	common cis-acting element in promoter and enhancer regions
GmFIP37a	CAAT-box	CAAAT	2162	5	-	Pisum sativum	common cis-acting element in promoter and enhancer regions
GmFIP37a	CAAT-box	CAAAT	2179	5	+	Pisum sativum	common cis-acting element in promoter and enhancer regions
GmFIP37a	CAAT-box	CAAT	2182	4	-	Nicotiana glutinosa
GmFIP37a	CAAT-box	CAAT	2190	4	+	Nicotiana glutinosa
GmFIP37a	CAAT-box	CAAT	2214	4	+	Nicotiana glutinosa
GmFIP37a	CAAT-box	CAAT	2233	4	+	Nicotiana glutinosa
GmFIP37a	CAAT-box	CAAT	2418	4	-	Nicotiana glutinosa
GmFIP37a	CAAT-box	CAAT	2458	4	-	Nicotiana glutinosa
GmFIP37a	LTR	CCGAAA	786	6	+	Hordeum vulgare	cis-acting element involved in low-temperature responsiveness
GmFIP37a	W box	TTGACC	535	6	-	Arabidopsis thaliana
GmFIP37a	AT~TATA-box	TATATA	102	6	+	Arabidopsis thaliana
GmFIP37a	AT~TATA-box	TATATA	261	6	+	Arabidopsis thaliana
GmFIP37a	AT~TATA-box	TATATA	1060	6	+	Arabidopsis thaliana
GmFIP37a	AT~TATA-box	TATATA	1486	6	-	Arabidopsis thaliana
GmFIP37a	AT~TATA-box	TATATA	1902	6	-	Arabidopsis thaliana
GmFIP37a	AT~TATA-box	TATATA	1904	6	-	Arabidopsis thaliana
GmFIP37a	Gap-box	CAAATGAA(A/G)A	2068	9.5	-	Arabidopsis thaliana	part of a light responsive element
GmFIP37a	ABRE	ACGTG	572	5	+	Arabidopsis thaliana	cis-acting element involved in the abscisic acid responsiveness
GmFIP37a	ABRE	ACGTG	2412	5	-	Arabidopsis thaliana	cis-acting element involved in the abscisic acid responsiveness
GmFIP37a	CGTCA-motif	CGTCA	2414	5	+	Hordeum vulgare	cis-acting regulatory element involved in the MeJA-responsiveness
GmFIP37a	Box 4	ATTAAT	2	6	+	Petroselinum crispum	part of a conserved DNA module involved in light responsiveness
GmFIP37a	Box 4	ATTAAT	29	6	+	Petroselinum crispum	part of a conserved DNA module involved in light responsiveness
GmFIP37a	Box 4	ATTAAT	48	6	+	Petroselinum crispum	part of a conserved DNA module involved in light responsiveness
GmFIP37a	Box 4	ATTAAT	91	6	+	Petroselinum crispum	part of a conserved DNA module involved in light responsiveness
GmFIP37a	Box 4	ATTAAT	497	6	+	Petroselinum crispum	part of a conserved DNA module involved in light responsiveness
GmFIP37a	Box 4	ATTAAT	626	6	+	Petroselinum crispum	part of a conserved DNA module involved in light responsiveness
GmFIP37a	Box 4	ATTAAT	1525	6	-	Petroselinum crispum	part of a conserved DNA module involved in light responsiveness
GmFIP37a	Box 4	ATTAAT	1553	6	-	Petroselinum crispum	part of a conserved DNA module involved in light responsiveness
GmFIP37a	Box 4	ATTAAT	1675	6	-	Petroselinum crispum	part of a conserved DNA module involved in light responsiveness
GmFIP37a	Box 4	ATTAAT	1855	6	-	Petroselinum crispum	part of a conserved DNA module involved in light responsiveness
GmFIP37a	Box 4	ATTAAT	2274	6	-	Petroselinum crispum	part of a conserved DNA module involved in light responsiveness
GmFIP37a	ERE	ATTTTAAA	458	8	-	Nicotiana glutinos
GmFIP37a	ACE	GACACGTATG	578	9	-	Petroselinum crispum	cis-acting element involved in light responsiveness
GmFIP37a	STRE	AGGGG	676	5	-	Arabidopsis thaliana
GmFIP37a	STRE	AGGGG	709	5	-	Arabidopsis thaliana
GmFIP37a	STRE	AGGGG	915	5	+	Arabidopsis thaliana
GmFIP37a	STRE	AGGGG	975	5	+	Arabidopsis thaliana
GmFIP37a	STRE	AGGGG	2109	5	+	Arabidopsis thaliana
GmFIP37a	MYB-like sequence	TAACCA	402	6	-	Arabidopsis thaliana
GmFIP37a	G-box	CACGTC	2412	6	+	Zea mays	cis-acting regulatory element involved in light responsiveness
GmFIP37a	G-Box	CACGTT	571	6	-	Pisum sativum	cis-acting regulatory element involved in light responsiveness
GmFIP37a	CARE	CAACTCCC	671	8	+	Oryza sativa
GmFIP37a	TATA-box	ATTATA	56	6	+	Brassica napus	core promoter element around -30 of transcription start
GmFIP37a	TATA-box	TATAA	57	5	-	Arabidopsis thaliana	core promoter element around -30 of transcription start
GmFIP37a	TATA-box	TATA	58	4	+	Arabidopsis thaliana	core promoter element around -30 of transcription start
GmFIP37a	TATA-box	ATATAT	87	6	+	Brassica napus	core promoter element around -30 of transcription start
GmFIP37a	TATA-box	TATA	88	4	+	Arabidopsis thaliana	core promoter element around -30 of transcription start
GmFIP37a	TATA-box	ATTATA	100	6	+	Brassica napus	core promoter element around -30 of transcription start
GmFIP37a	TATA-box	TATATAA	101	7	-	Arabidopsis thaliana	core promoter element around -30 of transcription start
GmFIP37a	TATA-box	TATATA	102	6	+	Arabidopsis thaliana	core promoter element around -30 of transcription start
GmFIP37a	TATA-box	TATA	104	4	+	Arabidopsis thaliana	core promoter element around -30 of transcription start
GmFIP37a	TATA-box	ATATAA	143	6	+	Brassica oleracea	core promoter element around -30 of transcription start
GmFIP37a	TATA-box	TATA	144	4	+	Arabidopsis thaliana	core promoter element around -30 of transcription start
GmFIP37a	TATA-box	TATAAAA	227	7	-	Pisum sativum	core promoter element around -30 of transcription start
GmFIP37a	TATA-box	TATAAA	228	6	-	Helianthus annuus	core promoter element around -30 of transcription start
GmFIP37a	TATA-box	TATAA	229	5	-	Arabidopsis thaliana	core promoter element around -30 of transcription start
GmFIP37a	TATA-box	TATA	230	4	+	Arabidopsis thaliana	core promoter element around -30 of transcription start
GmFIP37a	TATA-box	ATATAT	260	6	+	Brassica napus	core promoter element around -30 of transcription start
GmFIP37a	TATA-box	TATATA	261	6	+	Arabidopsis thaliana	core promoter element around -30 of transcription start
GmFIP37a	TATA-box	TATA	263	4	+	Arabidopsis thaliana	core promoter element around -30 of transcription start
GmFIP37a	TATA-box	TACAAAA	265	7	+	Oryza sativa	core promoter element around -30 of transcription start
GmFIP37a	TATA-box	TATACA	330	6	-	Helianthus annuus	core promoter element around -30 of transcription start
GmFIP37a	TATA-box	TATA	332	4	+	Arabidopsis thaliana	core promoter element around -30 of transcription start
GmFIP37a	TATA-box	TATA	379	4	+	Arabidopsis thaliana	core promoter element around -30 of transcription start
GmFIP37a	TATA-box	ATTATA	385	6	+	Brassica napus	core promoter element around -30 of transcription start
GmFIP37a	TATA-box	TATAA	386	5	-	Arabidopsis thaliana	core promoter element around -30 of transcription start
GmFIP37a	TATA-box	TATA	387	4	+	Arabidopsis thaliana	core promoter element around -30 of transcription start
GmFIP37a	TATA-box	TATAA	405	5	-	Arabidopsis thaliana	core promoter element around -30 of transcription start
GmFIP37a	TATA-box	TATA	406	4	+	Arabidopsis thaliana	core promoter element around -30 of transcription start
GmFIP37a	TATA-box	TATAA	588	5	-	Arabidopsis thaliana	core promoter element around -30 of transcription start
GmFIP37a	TATA-box	TATA	589	4	+	Arabidopsis thaliana	core promoter element around -30 of transcription start
GmFIP37a	TATA-box	TATAA	698	5	-	Arabidopsis thaliana	core promoter element around -30 of transcription start
GmFIP37a	TATA-box	TATA	699	4	+	Arabidopsis thaliana	core promoter element around -30 of transcription start
GmFIP37a	TATA-box	taTATAAAtc	775	9	-	Arabidopsis thaliana	core promoter element around -30 of transcription start
GmFIP37a	TATA-box	TACAAAA	809	7	-	Oryza sativa	core promoter element around -30 of transcription start
GmFIP37a	TATA-box	ATATAA	937	6	+	Brassica oleracea	core promoter element around -30 of transcription start
GmFIP37a	TATA-box	TATA	938	4	+	Arabidopsis thaliana	core promoter element around -30 of transcription start
GmFIP37a	TATA-box	ATATAT	1059	6	+	Brassica napus	core promoter element around -30 of transcription start
GmFIP37a	TATA-box	TATATA	1060	6	+	Arabidopsis thaliana	core promoter element around -30 of transcription start
GmFIP37a	TATA-box	ATATAA	1061	6	+	Brassica oleracea	core promoter element around -30 of transcription start
GmFIP37a	TATA-box	TATA	1062	4	+	Arabidopsis thaliana	core promoter element around -30 of transcription start
GmFIP37a	TATA-box	ATATAA	1150	6	+	Brassica oleracea	core promoter element around -30 of transcription start
GmFIP37a	TATA-box	TATA	1151	4	+	Arabidopsis thaliana	core promoter element around -30 of transcription start
GmFIP37a	TATA-box	ATTATA	1160	6	+	Brassica napus	core promoter element around -30 of transcription start
GmFIP37a	TATA-box	TATAA	1161	5	-	Arabidopsis thaliana	core promoter element around -30 of transcription start
GmFIP37a	TATA-box	TATA	1162	4	+	Arabidopsis thaliana	core promoter element around -30 of transcription start
GmFIP37a	TATA-box	TATACA	1171	6	-	Helianthus annuus	core promoter element around -30 of transcription start
GmFIP37a	TATA-box	TATA	1173	4	+	Arabidopsis thaliana	core promoter element around -30 of transcription start
GmFIP37a	TATA-box	TATAAAA	1202	7	-	Pisum sativum	core promoter element around -30 of transcription start
GmFIP37a	TATA-box	TATAAA	1203	6	-	Helianthus annuus	core promoter element around -30 of transcription start
GmFIP37a	TATA-box	TATAA	1204	5	-	Arabidopsis thaliana	core promoter element around -30 of transcription start
GmFIP37a	TATA-box	TATA	1205	4	+	Arabidopsis thaliana	core promoter element around -30 of transcription start
GmFIP37a	TATA-box	ATATAA	1236	6	+	Brassica oleracea	core promoter element around -30 of transcription start
GmFIP37a	TATA-box	TATA	1237	4	+	Arabidopsis thaliana	core promoter element around -30 of transcription start
GmFIP37a	TATA-box	ATATAA	1246	6	+	Brassica oleracea	core promoter element around -30 of transcription start
GmFIP37a	TATA-box	TATA	1247	4	+	Arabidopsis thaliana	core promoter element around -30 of transcription start
GmFIP37a	TATA-box	TATAAAA	1324	7	-	Pisum sativum	core promoter element around -30 of transcription start
GmFIP37a	TATA-box	TATAAA	1325	6	-	Helianthus annuus	core promoter element around -30 of transcription start
GmFIP37a	TATA-box	TATAA	1326	5	-	Arabidopsis thaliana	core promoter element around -30 of transcription start
GmFIP37a	TATA-box	TATA	1327	4	-	Arabidopsis thaliana	core promoter element around -30 of transcription start
GmFIP37a	TATA-box	TATA	1457	4	-	Arabidopsis thaliana	core promoter element around -30 of transcription start
GmFIP37a	TATA-box	TATATA	1486	6	-	Arabidopsis thaliana	core promoter element around -30 of transcription start
GmFIP37a	TATA-box	ATATAA	1487	6	+	Brassica oleracea	core promoter element around -30 of transcription start
GmFIP37a	TATA-box	TATA	1488	4	-	Arabidopsis thaliana	core promoter element around -30 of transcription start
GmFIP37a	TATA-box	TATAAAT	1617	7	-	Brassica juncea	core promoter element around -30 of transcription start
GmFIP37a	TATA-box	TATAAA	1618	6	-	Helianthus annuus	core promoter element around -30 of transcription start
GmFIP37a	TATA-box	TATAA	1619	5	-	Arabidopsis thaliana	core promoter element around -30 of transcription start
GmFIP37a	TATA-box	TATA	1620	4	-	Arabidopsis thaliana	core promoter element around -30 of transcription start
GmFIP37a	TATA-box	ATTATA	1631	6	+	Brassica napus	core promoter element around -30 of transcription start
GmFIP37a	TATA-box	TATAA	1632	5	-	Arabidopsis thaliana	core promoter element around -30 of transcription start
GmFIP37a	TATA-box	TATA	1633	4	-	Arabidopsis thaliana	core promoter element around -30 of transcription start
GmFIP37a	TATA-box	TATTTAAA	1723	8	-	Arabidopsis thaliana	core promoter element around -30 of transcription start
GmFIP37a	TATA-box	ATATAT	1816	6	-	Brassica napus	core promoter element around -30 of transcription start
GmFIP37a	TATA-box	TATA	1817	4	-	Arabidopsis thaliana	core promoter element around -30 of transcription start
GmFIP37a	TATA-box	TACATAAA	1833	8	-	Oryza sativa	core promoter element around -30 of transcription start
GmFIP37a	TATA-box	TATACA	1837	6	-	Helianthus annuus	core promoter element around -30 of transcription start
GmFIP37a	TATA-box	TATA	1839	4	-	Arabidopsis thaliana	core promoter element around -30 of transcription start
GmFIP37a	TATA-box	TATAAAA	1868	7	-	Pisum sativum	core promoter element around -30 of transcription start
GmFIP37a	TATA-box	TATAAA	1869	6	-	Helianthus annuus	core promoter element around -30 of transcription start
GmFIP37a	TATA-box	TATAA	1870	5	-	Arabidopsis thaliana	core promoter element around -30 of transcription start
GmFIP37a	TATA-box	TATA	1871	4	-	Arabidopsis thaliana	core promoter element around -30 of transcription start
GmFIP37a	TATA-box	ATATAT	1901	6	-	Brassica napus	core promoter element around -30 of transcription start
GmFIP37a	TATA-box	TATATA	1902	6	-	Arabidopsis thaliana	core promoter element around -30 of transcription start
GmFIP37a	TATA-box	ATATAT	1903	6	-	Brassica napus	core promoter element around -30 of transcription start
GmFIP37a	TATA-box	TATATA	1904	6	-	Arabidopsis thaliana	core promoter element around -30 of transcription start
GmFIP37a	TATA-box	ATATAA	1905	6	+	Brassica oleracea	core promoter element around -30 of transcription start
GmFIP37a	TATA-box	TATA	1906	4	-	Arabidopsis thaliana	core promoter element around -30 of transcription start
GmFIP37a	TATA-box	ATTATA	1936	6	+	Brassica napus	core promoter element around -30 of transcription start
GmFIP37a	TATA-box	TATAA	1937	5	-	Arabidopsis thaliana	core promoter element around -30 of transcription start
GmFIP37a	TATA-box	TATA	1938	4	-	Arabidopsis thaliana	core promoter element around -30 of transcription start
GmFIP37a	TATA-box	TACAAAA	1948	7	+	Oryza sativa	core promoter element around -30 of transcription start
GmFIP37a	TATA-box	TATAAA	1993	6	-	Helianthus annuus	core promoter element around -30 of transcription start
GmFIP37a	TATA-box	TATAA	1994	5	-	Arabidopsis thaliana	core promoter element around -30 of transcription start
GmFIP37a	TATA-box	TATA	1995	4	-	Arabidopsis thaliana	core promoter element around -30 of transcription start
GmFIP37a	TGACG-motif	TGACG	2414	5	-	Hordeum vulgare	cis-acting regulatory element involved in the MeJA-responsiveness
GmFIP37a	TATA	TATAAAAT	226	8	-	Arabidopsis thaliana
GmFIP37a	TATA	TATAAAAT	589	8	+	Arabidopsis thaliana
GmFIP37a	TATA	TATAAAAT	1201	8	-	Arabidopsis thaliana
GmFIP37a	TATA	TATAAAAT	1247	8	+	Arabidopsis thaliana
GmFIP37a	TATA	TATAAAAT	1867	8	-	Arabidopsis thaliana
GmFIP37c	AT~TATA-box	TATATA	451	6	+	Arabidopsis thaliana
GmFIP37c	AT~TATA-box	TATATA	788	6	+	Arabidopsis thaliana
GmFIP37c	AT~TATA-box	TATATA	790	6	+	Arabidopsis thaliana
GmFIP37c	W box	TTGACC	2062	6	+	Arabidopsis thaliana
GmFIP37c	Myc	TCTCTTA	1186	7	+	Arabidopsis thaliana
GmFIP37c	ERE	ATTTTAAA	46	8	-	Nicotiana glutinos
GmFIP37c	ERE	ATTTTAAA	1418	8	-	Nicotiana glutinos
GmFIP37c	ERE	ATTTTAAA	1445	8	+	Nicotiana glutinos
GmFIP37c	ERE	ATTTTAAA	1624	8	+	Nicotiana glutinos
GmFIP37c	Box 4	ATTAAT	707	6	+	Petroselinum crispum	part of a conserved DNA module involved in light responsiveness
GmFIP37c	Box 4	ATTAAT	985	6	+	Petroselinum crispum	part of a conserved DNA module involved in light responsiveness
GmFIP37c	Box 4	ATTAAT	1346	6	-	Petroselinum crispum	part of a conserved DNA module involved in light responsiveness
GmFIP37c	CGTCA-motif	CGTCA	2497	5	-	Hordeum vulgare	cis-acting regulatory element involved in the MeJA-responsiveness
GmFIP37c	ABRE	CACGTG	389	6	+	Arabidopsis thaliana	cis-acting element involved in the abscisic acid responsiveness
GmFIP37c	ABRE	ACGTG	390	5	+	Arabidopsis thaliana	cis-acting element involved in the abscisic acid responsiveness
GmFIP37c	ABRE	AACCCGG	1008	7	-	Arabidopsis thaliana	cis-acting element involved in the abscisic acid responsiveness
GmFIP37c	GA-motif	ATAGATAA	1261	8	-	Arabidopsis thaliana	part of a light responsive element
GmFIP37c	G-box	CACGTG	389	6	+	Arabidopsis thaliana	cis-acting regulatory element involved in light responsiveness
GmFIP37c	MYB-like sequence	TAACCA	1674	6	+	Arabidopsis thaliana
GmFIP37c	STRE	AGGGG	229	5	-	Arabidopsis thaliana
GmFIP37c	GATA-motif	AAGATAAGATT	256	10	+	Arabidopsis thaliana	part of a light responsive element
GmFIP37c	GATA-motif	GATAGGA	719	7	+	Arabidopsis thaliana	part of a light responsive element
GmFIP37c	TATA	TATAAAAT	1195	8	+	Arabidopsis thaliana
GmFIP37c	TGACG-motif	TGACG	2497	5	+	Hordeum vulgare	cis-acting regulatory element involved in the MeJA-responsiveness
GmFIP37c	TATA-box	ATATAA	130	6	+	Brassica oleracea	core promoter element around -30 of transcription start
GmFIP37c	TATA-box	TATA	131	4	+	Arabidopsis thaliana	core promoter element around -30 of transcription start
GmFIP37c	TATA-box	TATAAAT	200	7	-	Brassica juncea	core promoter element around -30 of transcription start
GmFIP37c	TATA-box	TATAAA	201	6	-	Helianthus annuus	core promoter element around -30 of transcription start
GmFIP37c	TATA-box	TATAA	202	5	-	Arabidopsis thaliana	core promoter element around -30 of transcription start
GmFIP37c	TATA-box	TATA	203	4	+	Arabidopsis thaliana	core promoter element around -30 of transcription start
GmFIP37c	TATA-box	ATTATA	369	6	+	Brassica napus	core promoter element around -30 of transcription start
GmFIP37c	TATA-box	TATAA	370	5	-	Arabidopsis thaliana	core promoter element around -30 of transcription start
GmFIP37c	TATA-box	TATA	371	4	+	Arabidopsis thaliana	core promoter element around -30 of transcription start
GmFIP37c	TATA-box	ATATAT	401	6	+	Brassica napus	core promoter element around -30 of transcription start
GmFIP37c	TATA-box	TATA	402	4	+	Arabidopsis thaliana	core promoter element around -30 of transcription start
GmFIP37c	TATA-box	ATTATA	423	6	+	Brassica napus	core promoter element around -30 of transcription start
GmFIP37c	TATA-box	TATAA	424	5	-	Arabidopsis thaliana	core promoter element around -30 of transcription start
GmFIP37c	TATA-box	TATA	425	4	+	Arabidopsis thaliana	core promoter element around -30 of transcription start
GmFIP37c	TATA-box	ATTATA	449	6	+	Brassica napus	core promoter element around -30 of transcription start
GmFIP37c	TATA-box	TATATAA	450	7	-	Arabidopsis thaliana	core promoter element around -30 of transcription start
GmFIP37c	TATA-box	TATATA	451	6	+	Arabidopsis thaliana	core promoter element around -30 of transcription start
GmFIP37c	TATA-box	ATATAT	452	6	+	Brassica napus	core promoter element around -30 of transcription start
GmFIP37c	TATA-box	TATA	453	4	+	Arabidopsis thaliana	core promoter element around -30 of transcription start
GmFIP37c	TATA-box	TATATA	788	6	+	Arabidopsis thaliana	core promoter element around -30 of transcription start
GmFIP37c	TATA-box	ATATAT	789	6	+	Brassica napus	core promoter element around -30 of transcription start
GmFIP37c	TATA-box	TATATA	790	6	+	Arabidopsis thaliana	core promoter element around -30 of transcription start
GmFIP37c	TATA-box	TATA	792	4	+	Arabidopsis thaliana	core promoter element around -30 of transcription start
GmFIP37c	TATA-box	TATAAA	965	6	-	Helianthus annuus	core promoter element around -30 of transcription start
GmFIP37c	TATA-box	TATAA	966	5	-	Arabidopsis thaliana	core promoter element around -30 of transcription start
GmFIP37c	TATA-box	TATA	967	4	+	Arabidopsis thaliana	core promoter element around -30 of transcription start
GmFIP37c	TATA-box	ATTATA	1113	6	+	Brassica napus	core promoter element around -30 of transcription start
GmFIP37c	TATA-box	TATAA	1114	5	-	Arabidopsis thaliana	core promoter element around -30 of transcription start
GmFIP37c	TATA-box	TATA	1115	4	+	Arabidopsis thaliana	core promoter element around -30 of transcription start
GmFIP37c	TATA-box	ATTATA	1118	6	+	Brassica napus	core promoter element around -30 of transcription start
GmFIP37c	TATA-box	TATAA	1119	5	-	Arabidopsis thaliana	core promoter element around -30 of transcription start
GmFIP37c	TATA-box	TATA	1120	4	+	Arabidopsis thaliana	core promoter element around -30 of transcription start
GmFIP37c	TATA-box	TATACA	1136	6	-	Helianthus annuus	core promoter element around -30 of transcription start
GmFIP37c	TATA-box	TATA	1138	4	+	Arabidopsis thaliana	core promoter element around -30 of transcription start
GmFIP37c	TATA-box	ATATAA	1148	6	+	Brassica oleracea	core promoter element around -30 of transcription start
GmFIP37c	TATA-box	TATA	1149	4	+	Arabidopsis thaliana	core promoter element around -30 of transcription start
GmFIP37c	TATA-box	ATTATA	1193	6	+	Brassica napus	core promoter element around -30 of transcription start
GmFIP37c	TATA-box	TATAA	1194	5	-	Arabidopsis thaliana	core promoter element around -30 of transcription start
GmFIP37c	TATA-box	TATA	1195	4	+	Arabidopsis thaliana	core promoter element around -30 of transcription start
GmFIP37c	TATA-box	TATAAA	1217	6	-	Helianthus annuus	core promoter element around -30 of transcription start
GmFIP37c	TATA-box	TATAA	1218	5	-	Arabidopsis thaliana	core promoter element around -30 of transcription start
GmFIP37c	TATA-box	TATA	1219	4	+	Arabidopsis thaliana	core promoter element around -30 of transcription start
GmFIP37c	TATA-box	TATA	1326	4	-	Arabidopsis thaliana	core promoter element around -30 of transcription start
GmFIP37c	TATA-box	TATA	1379	4	-	Arabidopsis thaliana	core promoter element around -30 of transcription start
GmFIP37c	TATA-box	ATTATA	1407	6	+	Brassica napus	core promoter element around -30 of transcription start
GmFIP37c	TATA-box	TATAA	1408	5	-	Arabidopsis thaliana	core promoter element around -30 of transcription start
GmFIP37c	TATA-box	TATA	1409	4	-	Arabidopsis thaliana	core promoter element around -30 of transcription start
GmFIP37c	TATA-box	TATA	1500	4	-	Arabidopsis thaliana	core promoter element around -30 of transcription start
GmFIP37c	TATA-box	TACAAAA	1571	7	-	Oryza sativa	core promoter element around -30 of transcription start
GmFIP37c	TATA-box	TATTTAAA	1626	8	-	Arabidopsis thaliana	core promoter element around -30 of transcription start
GmFIP37c	TATA-box	TACATAAA	1634	8	-	Oryza sativa	core promoter element around -30 of transcription start
GmFIP37c	TATA-box	TATA	1699	4	-	Arabidopsis thaliana	core promoter element around -30 of transcription start
GmFIP37c	TATA-box	TATAAAA	1704	7	-	Pisum sativum	core promoter element around -30 of transcription start
GmFIP37c	TATA-box	TATAAA	1705	6	-	Helianthus annuus	core promoter element around -30 of transcription start
GmFIP37c	TATA-box	TATAA	1706	5	-	Arabidopsis thaliana	core promoter element around -30 of transcription start
GmFIP37c	TATA-box	TATA	1707	4	-	Arabidopsis thaliana	core promoter element around -30 of transcription start
GmFIP37c	TATA-box	ATTATA	1745	6	+	Brassica napus	core promoter element around -30 of transcription start
GmFIP37c	TATA-box	TATAA	1746	5	-	Arabidopsis thaliana	core promoter element around -30 of transcription start
GmFIP37c	TATA-box	TATA	1747	4	-	Arabidopsis thaliana	core promoter element around -30 of transcription start
GmFIP37c	TATA-box	TATAAATA	1749	8	-	Daucus carota	core promoter element around -30 of transcription start
GmFIP37c	TATA-box	TATAAAT	1750	7	-	Brassica juncea	core promoter element around -30 of transcription start
GmFIP37c	TATA-box	TATAAA	1751	6	-	Helianthus annuus	core promoter element around -30 of transcription start
GmFIP37c	TATA-box	TATAA	1752	5	-	Arabidopsis thaliana	core promoter element around -30 of transcription start
GmFIP37c	TATA-box	TATA	1753	4	-	Arabidopsis thaliana	core promoter element around -30 of transcription start
GmFIP37c	TATA-box	ATTATA	1762	6	+	Brassica napus	core promoter element around -30 of transcription start
GmFIP37c	TATA-box	TATAA	1763	5	-	Arabidopsis thaliana	core promoter element around -30 of transcription start
GmFIP37c	TATA-box	TATA	1764	4	-	Arabidopsis thaliana	core promoter element around -30 of transcription start
GmFIP37c	TATA-box	TATA	1801	4	-	Arabidopsis thaliana	core promoter element around -30 of transcription start
GmFIP37c	TATA-box	TATA	1861	4	-	Arabidopsis thaliana	core promoter element around -30 of transcription start
GmFIP37c	TATA-box	ATATAA	1869	6	+	Brassica oleracea	core promoter element around -30 of transcription start
GmFIP37c	TATA-box	TATA	1870	4	-	Arabidopsis thaliana	core promoter element around -30 of transcription start
GmFIP37c	TATA-box	ATTATA	1889	6	+	Brassica napus	core promoter element around -30 of transcription start
GmFIP37c	TATA-box	TATAA	1890	5	-	Arabidopsis thaliana	core promoter element around -30 of transcription start
GmFIP37c	TATA-box	TATA	1891	4	-	Arabidopsis thaliana	core promoter element around -30 of transcription start
GmFIP37c	TATA-box	ATTATA	2015	6	+	Brassica napus	core promoter element around -30 of transcription start
GmFIP37c	TATA-box	TATAA	2016	5	-	Arabidopsis thaliana	core promoter element around -30 of transcription start
GmFIP37c	TATA-box	TATA	2017	4	-	Arabidopsis thaliana	core promoter element around -30 of transcription start
GmFIP37c	TATA-box	ATATAT	2138	6	-	Brassica napus	core promoter element around -30 of transcription start
GmFIP37c	TATA-box	TATA	2139	4	-	Arabidopsis thaliana	core promoter element around -30 of transcription start
GmFIP37c	TATA-box	ccTATAAAaa	2158	9	-	Arabidopsis thaliana	core promoter element around -30 of transcription start
GmFIP37c	TATA-box	TATAAAT	2279	7	-	Brassica juncea	core promoter element around -30 of transcription start
GmFIP37c	TATA-box	TATAAA	2280	6	-	Helianthus annuus	core promoter element around -30 of transcription start
GmFIP37c	TATA-box	TATAA	2281	5	-	Arabidopsis thaliana	core promoter element around -30 of transcription start
GmFIP37c	TATA-box	TATA	2282	4	-	Arabidopsis thaliana	core promoter element around -30 of transcription start
GmFIP37c	CCAAT-box	CAACGG	2390	6	+	Hordeum vulgare	MYBHv1 binding site
GmFIP37c	WUN-motif	CAATTACAT	462	9	-	Nicotiana glutinosa
GmFIP37c	G-Box	CACGTG	389	6	+	Pisum sativum	cis-acting regulatory element involved in light responsiveness
GmFIP37c	GT1-motif	GGTTAA	1673	6	-	Arabidopsis thaliana	light responsive element
GmFIP37c	GT1-motif	GGTTAA	1876	6	+	Arabidopsis thaliana	light responsive element
GmFIP37c	CTAG-motif	ACTAGCAGAA	2421	9	+	Avena sativa
GmFIP37c	CAT-box	GCCACT	314	6	+	Arabidopsis thaliana	cis-acting regulatory element related to meristem expression
GmFIP37c	CAT-box	GCCACT	2243	6	+	Arabidopsis thaliana	cis-acting regulatory element related to meristem expression
GmFIP37c	MYC	CATGTG	177	6	-	Arabidopsis thaliana
GmFIP37c	MYC	CAATTG	971	6	+	Arabidopsis thaliana
GmFIP37c	MYC	CATTTG	1208	6	+	Arabidopsis thaliana
GmFIP37c	MYC	CAATTG	1293	6	-	Arabidopsis thaliana
GmFIP37c	MYC	CATTTG	1434	6	-	Arabidopsis thaliana
GmFIP37c	MYC	CAATTG	1825	6	-	Arabidopsis thaliana
GmFIP37c	as-1	TGACG	2497	5	+	Arabidopsis thaliana
GmFIP37c	MYB	CAACCA	1029	6	+	Arabidopsis thaliana
GmFIP37c	MYB	TAACCA	1674	6	+	Arabidopsis thaliana
GmFIP37c	MYB recognition site	CCGTTG	2390	6	-	Arabidopsis thaliana
GmFIP37c	Unnamed__4	CTCC	75	4	+	Petroselinum hortense
GmFIP37c	Unnamed__4	CTCC	88	4	+	Petroselinum hortense
GmFIP37c	Unnamed__4	CTCC	160	4	+	Petroselinum hortense
GmFIP37c	Unnamed__4	CTCC	487	4	+	Petroselinum hortense
GmFIP37c	Unnamed__4	CTCC	742	4	-	Petroselinum hortense
GmFIP37c	Unnamed__4	CTCC	1036	4	-	Petroselinum hortense
GmFIP37c	Unnamed__4	CTCC	1487	4	-	Petroselinum hortense
GmFIP37c	Unnamed__4	CTCC	1973	4	+	Petroselinum hortense
GmFIP37c	Unnamed__4	CTCC	2250	4	-	Petroselinum hortense
GmFIP37c	CAAT-box	CAAT	98	4	-	Nicotiana glutinosa
GmFIP37c	CAAT-box	CAAT	111	4	+	Nicotiana glutinosa
GmFIP37c	CAAT-box	CAAT	155	4	-	Nicotiana glutinosa
GmFIP37c	CAAT-box	CAAT	170	4	-	Nicotiana glutinosa
GmFIP37c	CAAT-box	CAAT	198	4	+	Nicotiana glutinosa
GmFIP37c	CAAT-box	CAAT	210	4	+	Nicotiana glutinosa
GmFIP37c	CAAT-box	CAAT	239	4	-	Nicotiana glutinosa
GmFIP37c	CAAT-box	CAAT	277	4	-	Nicotiana glutinosa
GmFIP37c	CAAT-box	CAAAT	320	5	-	Pisum sativum	common cis-acting element in promoter and enhancer regions
GmFIP37c	CAAT-box	CAAT	379	4	-	Nicotiana glutinosa
GmFIP37c	CAAT-box	CAAT	385	4	-	Nicotiana glutinosa
GmFIP37c	CAAT-box	CAAT	399	4	+	Nicotiana glutinosa
GmFIP37c	CAAT-box	CAAT	467	4	-	Nicotiana glutinosa
GmFIP37c	CAAT-box	CAAAT	543	5	+	Pisum sativum	common cis-acting element in promoter and enhancer regions
GmFIP37c	CAAT-box	CAAT	571	4	-	Nicotiana glutinosa
GmFIP37c	CAAT-box	TGCCAAC	657	7	-	Petunia hybrida	common cis-acting element in promoter and enhancer regions
GmFIP37c	CAAT-box	CAAAT	779	5	-	Pisum sativum	common cis-acting element in promoter and enhancer regions
GmFIP37c	CAAT-box	CCAAT	859	5	+	Arabidopsis thaliana	common cis-acting element in promoter and enhancer regions
GmFIP37c	CAAT-box	CAAT	860	4	+	Nicotiana glutinosa
GmFIP37c	CAAT-box	CAAT	971	4	+	Nicotiana glutinosa
GmFIP37c	CAAT-box	CAAT	973	4	-	Nicotiana glutinosa
GmFIP37c	CAAT-box	CAAT	1058	4	-	Nicotiana glutinosa
GmFIP37c	CAAT-box	CAAT	1073	4	-	Nicotiana glutinosa
GmFIP37c	CAAT-box	CAAT	1087	4	+	Nicotiana glutinosa
GmFIP37c	CAAT-box	CAAT	1177	4	+	Nicotiana glutinosa
GmFIP37c	CAAT-box	CAAAT	1209	5	-	Pisum sativum	common cis-acting element in promoter and enhancer regions
GmFIP37c	CAAT-box	CAAT	1249	4	+	Nicotiana glutinosa
GmFIP37c	CAAT-box	CAAT	1267	4	-	Nicotiana glutinosa
GmFIP37c	CAAT-box	CAAT	1293	4	+	Nicotiana glutinosa
GmFIP37c	CAAT-box	CAAT	1295	4	-	Nicotiana glutinosa
GmFIP37c	CAAT-box	CAAT	1332	4	+	Nicotiana glutinosa
GmFIP37c	CAAT-box	CAAT	1359	4	+	Nicotiana glutinosa
GmFIP37c	CAAT-box	CCAAT	1396	5	-	Arabidopsis thaliana	common cis-acting element in promoter and enhancer regions
GmFIP37c	CAAT-box	CAAAT	1434	5	+	Pisum sativum	common cis-acting element in promoter and enhancer regions
GmFIP37c	CAAT-box	CAAAT	1471	5	+	Pisum sativum	common cis-acting element in promoter and enhancer regions
GmFIP37c	CAAT-box	CAAAT	1474	5	-	Pisum sativum	common cis-acting element in promoter and enhancer regions
GmFIP37c	CAAT-box	CCAAT	1484	5	-	Arabidopsis thaliana	common cis-acting element in promoter and enhancer regions
GmFIP37c	CAAT-box	CAAT	1618	4	-	Nicotiana glutinosa
GmFIP37c	CAAT-box	CAAAT	1678	5	+	Pisum sativum	common cis-acting element in promoter and enhancer regions
GmFIP37c	CAAT-box	CAAT	1689	4	+	Nicotiana glutinosa
GmFIP37c	CAAT-box	CAAAT	1732	5	+	Pisum sativum	common cis-acting element in promoter and enhancer regions
GmFIP37c	CAAT-box	CAAAT	1818	5	-	Pisum sativum	common cis-acting element in promoter and enhancer regions
GmFIP37c	CAAT-box	CAAT	1825	4	+	Nicotiana glutinosa
GmFIP37c	CAAT-box	CAAT	1827	4	-	Nicotiana glutinosa
GmFIP37c	CAAT-box	CAAT	1854	4	+	Nicotiana glutinosa
GmFIP37c	CAAT-box	CAAT	1883	4	-	Nicotiana glutinosa
GmFIP37c	CAAT-box	CAAT	2036	4	+	Nicotiana glutinosa
GmFIP37c	CAAT-box	CAAT	2054	4	-	Nicotiana glutinosa
GmFIP37c	CAAT-box	CAAAT	2060	5	-	Pisum sativum	common cis-acting element in promoter and enhancer regions
GmFIP37c	CAAT-box	CAAAT	2103	5	+	Pisum sativum	common cis-acting element in promoter and enhancer regions
GmFIP37c	CAAT-box	CAAT	2184	4	-	Nicotiana glutinosa
GmFIP37c	CAAT-box	CAAT	2207	4	-	Nicotiana glutinosa
GmFIP37c	CAAT-box	CCAAT	2303	5	-	Arabidopsis thaliana	common cis-acting element in promoter and enhancer regions
GmFIP37c	CAAT-box	CAAT	2375	4	-	Nicotiana glutinosa
GmFIP37c	CAAT-box	CAAT	2385	4	+	Nicotiana glutinosa
GmFIP37c	CAAT-box	CAAT	2410	4	-	Nicotiana glutinosa
GmFIP37c	CAAT-box	CAAT	2432	4	+	Nicotiana glutinosa
GmFIP37c	CAAT-box	CAAAT	2434	5	-	Pisum sativum	common cis-acting element in promoter and enhancer regions
GmFIP37c	Unnamed__1	CGTGG	91	5	-	Zea mays
GmFIP37c	AE-box	AGAAACAA	1767	8	+	Arabidopsis thaliana	part of a module for light response
GmFIP37c	ARE	AAACCA	632	6	+	Zea mays	cis-acting regulatory element essential for the anaerobic induction
GmFIP37c	ARE	AAACCA	866	6	+	Zea mays	cis-acting regulatory element essential for the anaerobic induction
GmFIP37c	ARE	AAACCA	1081	6	-	Zea mays	cis-acting regulatory element essential for the anaerobic induction
GmFIP37c	TCA-element	CCATCTTTTT	714	9	-	Nicotiana tabacum	cis-acting element involved in salicylic acid responsiveness
GmFIP37c	TCT-motif	TCTTAC	2149	6	+	Arabidopsis thaliana	part of a light responsive element
GmFIP37c	Sp1	GGGCGG	1790	6	-	Oryza sativa	light responsive element
GmFIP37c	Unnamed__6	taTAAATATct	375	10	-	Zea mays
GmFIP37c	AT-rich element	ATAGAAATCAA	1426	10	+	Glycine max	binding site of AT-rich DNA binding protein (ATBP-1)
GmFIONA1a	TGACG-motif	TGACG	184	5	-	Hordeum vulgare	cis-acting regulatory element involved in the MeJA-responsiveness
GmFIONA1a	TATA-box	TATA	78	4	+	Arabidopsis thaliana	core promoter element around -30 of transcription start
GmFIONA1a	TATA-box	TATA	87	4	+	Arabidopsis thaliana	core promoter element around -30 of transcription start
GmFIONA1a	TATA-box	TATATTTATATTT	226	12	-	Avena sativa	core promoter element around -30 of transcription start
GmFIONA1a	TATA-box	ATATAA	228	6	+	Brassica oleracea	core promoter element around -30 of transcription start
GmFIONA1a	TATA-box	TATA	229	4	+	Arabidopsis thaliana	core promoter element around -30 of transcription start
GmFIONA1a	TATA-box	ATATAA	267	6	+	Brassica oleracea	core promoter element around -30 of transcription start
GmFIONA1a	TATA-box	TATA	268	4	+	Arabidopsis thaliana	core promoter element around -30 of transcription start
GmFIONA1a	TATA-box	TATA	316	4	+	Arabidopsis thaliana	core promoter element around -30 of transcription start
GmFIONA1a	TATA-box	TATAA	398	5	-	Arabidopsis thaliana	core promoter element around -30 of transcription start
GmFIONA1a	TATA-box	TATA	399	4	+	Arabidopsis thaliana	core promoter element around -30 of transcription start
GmFIONA1a	TATA-box	ATTATA	587	6	+	Brassica napus	core promoter element around -30 of transcription start
GmFIONA1a	TATA-box	TATATAA	588	7	-	Arabidopsis thaliana	core promoter element around -30 of transcription start
GmFIONA1a	TATA-box	TATATA	589	6	+	Arabidopsis thaliana	core promoter element around -30 of transcription start
GmFIONA1a	TATA-box	ATATAT	590	6	+	Brassica napus	core promoter element around -30 of transcription start
GmFIONA1a	TATA-box	TATATA	591	6	+	Arabidopsis thaliana	core promoter element around -30 of transcription start
GmFIONA1a	TATA-box	TATA	593	4	+	Arabidopsis thaliana	core promoter element around -30 of transcription start
GmFIONA1a	TATA-box	TATA	719	4	+	Arabidopsis thaliana	core promoter element around -30 of transcription start
GmFIONA1a	TATA-box	TATACA	898	6	-	Helianthus annuus	core promoter element around -30 of transcription start
GmFIONA1a	TATA-box	TATA	900	4	+	Arabidopsis thaliana	core promoter element around -30 of transcription start
GmFIONA1a	TATA-box	TATACA	908	6	-	Helianthus annuus	core promoter element around -30 of transcription start
GmFIONA1a	TATA-box	TATA	910	4	+	Arabidopsis thaliana	core promoter element around -30 of transcription start
GmFIONA1a	TATA-box	TATAAA	1035	6	-	Helianthus annuus	core promoter element around -30 of transcription start
GmFIONA1a	TATA-box	TATAA	1036	5	-	Arabidopsis thaliana	core promoter element around -30 of transcription start
GmFIONA1a	TATA-box	TATA	1037	4	+	Arabidopsis thaliana	core promoter element around -30 of transcription start
GmFIONA1a	TATA-box	TATAAAT	1386	7	-	Brassica juncea	core promoter element around -30 of transcription start
GmFIONA1a	TATA-box	TATAAA	1387	6	-	Helianthus annuus	core promoter element around -30 of transcription start
GmFIONA1a	TATA-box	TATAA	1388	5	-	Arabidopsis thaliana	core promoter element around -30 of transcription start
GmFIONA1a	TATA-box	TATA	1389	4	-	Arabidopsis thaliana	core promoter element around -30 of transcription start
GmFIONA1a	TATA-box	TATAAAA	1417	7	-	Pisum sativum	core promoter element around -30 of transcription start
GmFIONA1a	TATA-box	TATAAA	1418	6	-	Helianthus annuus	core promoter element around -30 of transcription start
GmFIONA1a	TATA-box	TATAA	1419	5	-	Arabidopsis thaliana	core promoter element around -30 of transcription start
GmFIONA1a	TATA-box	TATA	1420	4	-	Arabidopsis thaliana	core promoter element around -30 of transcription start
GmFIONA1a	TATA-box	TATA	1729	4	-	Arabidopsis thaliana	core promoter element around -30 of transcription start
GmFIONA1a	TATA-box	TATA	1779	4	-	Arabidopsis thaliana	core promoter element around -30 of transcription start
GmFIONA1a	TATA-box	ATTATA	1804	6	+	Brassica napus	core promoter element around -30 of transcription start
GmFIONA1a	TATA-box	TATAA	1805	5	-	Arabidopsis thaliana	core promoter element around -30 of transcription start
GmFIONA1a	TATA-box	TATA	1806	4	-	Arabidopsis thaliana	core promoter element around -30 of transcription start
GmFIONA1a	TATA-box	ATTATA	1827	6	+	Brassica napus	core promoter element around -30 of transcription start
GmFIONA1a	TATA-box	TATAA	1828	5	-	Arabidopsis thaliana	core promoter element around -30 of transcription start
GmFIONA1a	TATA-box	TATA	1829	4	-	Arabidopsis thaliana	core promoter element around -30 of transcription start
GmFIONA1a	TATA-box	ATATAA	1873	6	+	Brassica oleracea	core promoter element around -30 of transcription start
GmFIONA1a	TATA-box	TATA	1874	4	-	Arabidopsis thaliana	core promoter element around -30 of transcription start
GmFIONA1a	TATA-box	TATAAAA	1889	7	-	Pisum sativum	core promoter element around -30 of transcription start
GmFIONA1a	TATA-box	TATAAA	1890	6	-	Helianthus annuus	core promoter element around -30 of transcription start
GmFIONA1a	TATA-box	TATAA	1891	5	-	Arabidopsis thaliana	core promoter element around -30 of transcription start
GmFIONA1a	TATA-box	TATA	1892	4	-	Arabidopsis thaliana	core promoter element around -30 of transcription start
GmFIONA1a	TATA-box	TATAAA	1928	6	-	Helianthus annuus	core promoter element around -30 of transcription start
GmFIONA1a	TATA-box	TATAA	1929	5	-	Arabidopsis thaliana	core promoter element around -30 of transcription start
GmFIONA1a	TATA-box	TATA	1930	4	-	Arabidopsis thaliana	core promoter element around -30 of transcription start
GmFIONA1a	TATA-box	TATAAAA	2007	7	-	Pisum sativum	core promoter element around -30 of transcription start
GmFIONA1a	TATA-box	TATAAA	2008	6	-	Helianthus annuus	core promoter element around -30 of transcription start
GmFIONA1a	TATA-box	TATAA	2009	5	-	Arabidopsis thaliana	core promoter element around -30 of transcription start
GmFIONA1a	TATA-box	TATA	2010	4	-	Arabidopsis thaliana	core promoter element around -30 of transcription start
GmFIONA1a	TATA-box	TACATAAA	2149	8	+	Oryza sativa	core promoter element around -30 of transcription start
GmFIONA1a	TATA-box	TATACA	2239	6	-	Helianthus annuus	core promoter element around -30 of transcription start
GmFIONA1a	TATA-box	TATA	2241	4	-	Arabidopsis thaliana	core promoter element around -30 of transcription start
GmFIONA1a	TATA-box	TATAA	2354	5	-	Arabidopsis thaliana	core promoter element around -30 of transcription start
GmFIONA1a	TATA-box	TATA	2355	4	-	Arabidopsis thaliana	core promoter element around -30 of transcription start
GmFIONA1a	G-Box	CACGTT	407	6	-	Pisum sativum	cis-acting regulatory element involved in light responsiveness
GmFIONA1a	G-Box	CACGTT	2000	6	+	Pisum sativum	cis-acting regulatory element involved in light responsiveness
GmFIONA1a	LS7	CAGATTTATTTTTA	2243	13	+	Zea mays	part of a light responsive element
GmFIONA1a	G-box	TACGTG	1811	6	+	Arabidopsis thaliana	cis-acting regulatory element involved in light responsiveness
GmFIONA1a	GATA-motif	AAGATAAGATT	1704	10	-	Arabidopsis thaliana	part of a light responsive element
GmFIONA1a	ERE	ATTTTAAA	1565	8	-	Nicotiana glutinos
GmFIONA1a	ERE	ATTTTAAA	1574	8	-	Nicotiana glutinos
GmFIONA1a	ERE	ATTTTAAA	1710	8	+	Nicotiana glutinos
GmFIONA1a	ERE	ATTTTAAA	1948	8	+	Nicotiana glutinos
GmFIONA1a	TC-rich repeats	ATTCTCTAAC	1302	9	-	Nicotiana tabacum	cis-acting element involved in defense and stress responsiveness
GmFIONA1a	ABRE4	CACGTA	1811	6	-	Zea mays
GmFIONA1a	GARE-motif	TCTGTTG	1178	7	+	Brassica oleracea	gibberellin-responsive element
GmFIONA1a	ABRE	ACGTG	408	5	+	Arabidopsis thaliana	cis-acting element involved in the abscisic acid responsiveness
GmFIONA1a	ABRE	ACGTG	1812	5	+	Arabidopsis thaliana	cis-acting element involved in the abscisic acid responsiveness
GmFIONA1a	ABRE	ACGTG	2000	5	-	Arabidopsis thaliana	cis-acting element involved in the abscisic acid responsiveness
GmFIONA1a	Box 4	ATTAAT	1673	6	-	Petroselinum crispum	part of a conserved DNA module involved in light responsiveness
GmFIONA1a	Box 4	ATTAAT	2488	6	-	Petroselinum crispum	part of a conserved DNA module involved in light responsiveness
GmFIONA1a	CGTCA-motif	CGTCA	184	5	+	Hordeum vulgare	cis-acting regulatory element involved in the MeJA-responsiveness
GmFIONA1a	AT~TATA-box	TATATA	589	6	+	Arabidopsis thaliana
GmFIONA1a	AT~TATA-box	TATATA	591	6	+	Arabidopsis thaliana
GmFIONA1a	I-box	AGATAAGG	665	8	-	Triticum aestivum	part of a light responsive element
GmFIONA1a	W box	TTGACC	128	6	-	Arabidopsis thaliana
GmFIONA1a	W box	TTGACC	705	6	+	Arabidopsis thaliana
GmFIONA1a	W box	TTGACC	793	6	+	Arabidopsis thaliana
GmFIONA1a	LTR	CCGAAA	1491	6	+	Hordeum vulgare	cis-acting element involved in low-temperature responsiveness
GmFIONA1a	WRE3	CCACCT	124	6	-	Pisum sativum
GmFIONA1a	WRE3	CCACCT	1625	6	+	Pisum sativum
GmFIONA1a	CAAT-box	CAAT	16	4	+	Nicotiana glutinosa
GmFIONA1a	CAAT-box	CAAAT	100	5	+	Pisum sativum	common cis-acting element in promoter and enhancer regions
GmFIONA1a	CAAT-box	CAAT	111	4	+	Nicotiana glutinosa
GmFIONA1a	CAAT-box	CAAT	168	4	+	Nicotiana glutinosa
GmFIONA1a	CAAT-box	CAAAT	170	5	-	Pisum sativum	common cis-acting element in promoter and enhancer regions
GmFIONA1a	CAAT-box	CAAT	240	4	+	Nicotiana glutinosa
GmFIONA1a	CAAT-box	CAAAT	323	5	+	Pisum sativum	common cis-acting element in promoter and enhancer regions
GmFIONA1a	CAAT-box	CAAAT	349	5	+	Pisum sativum	common cis-acting element in promoter and enhancer regions
GmFIONA1a	CAAT-box	CAAT	356	4	-	Nicotiana glutinosa
GmFIONA1a	CAAT-box	CAAT	642	4	-	Nicotiana glutinosa
GmFIONA1a	CAAT-box	CAAT	680	4	+	Nicotiana glutinosa
GmFIONA1a	CAAT-box	CAAT	682	4	-	Nicotiana glutinosa
GmFIONA1a	CAAT-box	CAAT	697	4	+	Nicotiana glutinosa
GmFIONA1a	CAAT-box	CCAAT	840	5	-	Arabidopsis thaliana	common cis-acting element in promoter and enhancer regions
GmFIONA1a	CAAT-box	CAAAT	860	5	-	Pisum sativum	common cis-acting element in promoter and enhancer regions
GmFIONA1a	CAAT-box	CAAAT	1007	5	+	Pisum sativum	common cis-acting element in promoter and enhancer regions
GmFIONA1a	CAAT-box	CAAT	1075	4	-	Nicotiana glutinosa
GmFIONA1a	CAAT-box	CAAAT	1097	5	-	Pisum sativum	common cis-acting element in promoter and enhancer regions
GmFIONA1a	CAAT-box	CAAAT	1104	5	+	Pisum sativum	common cis-acting element in promoter and enhancer regions
GmFIONA1a	CAAT-box	CCAAT	1193	5	-	Arabidopsis thaliana	common cis-acting element in promoter and enhancer regions
GmFIONA1a	CAAT-box	CCAAT	1206	5	+	Arabidopsis thaliana	common cis-acting element in promoter and enhancer regions
GmFIONA1a	CAAT-box	CAAT	1207	4	+	Nicotiana glutinosa
GmFIONA1a	CAAT-box	CAAT	1241	4	+	Nicotiana glutinosa
GmFIONA1a	CAAT-box	CCAAT	1377	5	+	Arabidopsis thaliana	common cis-acting element in promoter and enhancer regions
GmFIONA1a	CAAT-box	CAAT	1378	4	+	Nicotiana glutinosa
GmFIONA1a	CAAT-box	CAAT	1445	4	-	Nicotiana glutinosa
GmFIONA1a	CAAT-box	CAAT	1475	4	-	Nicotiana glutinosa
GmFIONA1a	CAAT-box	CAAT	1500	4	-	Nicotiana glutinosa
GmFIONA1a	CAAT-box	CCAAT	1585	5	-	Arabidopsis thaliana	common cis-acting element in promoter and enhancer regions
GmFIONA1a	CAAT-box	CAAAT	1642	5	+	Pisum sativum	common cis-acting element in promoter and enhancer regions
GmFIONA1a	CAAT-box	CAAT	1703	4	+	Nicotiana glutinosa
GmFIONA1a	CAAT-box	CAAT	1744	4	+	Nicotiana glutinosa
GmFIONA1a	CAAT-box	CAAAT	1788	5	+	Pisum sativum	common cis-acting element in promoter and enhancer regions
GmFIONA1a	CAAT-box	CAAAT	1858	5	+	Pisum sativum	common cis-acting element in promoter and enhancer regions
GmFIONA1a	CAAT-box	CAAT	1915	4	-	Nicotiana glutinosa
GmFIONA1a	CAAT-box	CCAAT	1939	5	-	Arabidopsis thaliana	common cis-acting element in promoter and enhancer regions
GmFIONA1a	CAAT-box	CAAT	1946	4	+	Nicotiana glutinosa
GmFIONA1a	CAAT-box	CAAAT	1990	5	+	Pisum sativum	common cis-acting element in promoter and enhancer regions
GmFIONA1a	CAAT-box	CAAT	2018	4	+	Nicotiana glutinosa
GmFIONA1a	CAAT-box	CAAT	2075	4	-	Nicotiana glutinosa
GmFIONA1a	CAAT-box	CAAT	2082	4	-	Nicotiana glutinosa
GmFIONA1a	CAAT-box	CAAT	2220	4	-	Nicotiana glutinosa
GmFIONA1a	CAAT-box	CAAAT	2236	5	-	Pisum sativum	common cis-acting element in promoter and enhancer regions
GmFIONA1a	CAAT-box	CAAT	2257	4	+	Nicotiana glutinosa
GmFIONA1a	CAAT-box	CAAT	2286	4	+	Nicotiana glutinosa
GmFIONA1a	CAAT-box	CAAT	2406	4	+	Nicotiana glutinosa
GmFIONA1a	Unnamed__6	taTAAATATct	229	10	+	Zea mays
GmFIONA1a	TCA-element	CCATCTTTTT	1265	9	-	Nicotiana tabacum	cis-acting element involved in salicylic acid responsiveness
GmFIONA1a	ARE	AAACCA	784	6	-	Zea mays	cis-acting regulatory element essential for the anaerobic induction
GmFIONA1a	ARE	AAACCA	1820	6	-	Zea mays	cis-acting regulatory element essential for the anaerobic induction
GmFIONA1a	ARE	AAACCA	1908	6	-	Zea mays	cis-acting regulatory element essential for the anaerobic induction
GmFIONA1a	Myb-binding site	CAACAG	1179	6	-	Nicotiana tabacum
GmFIONA1a	Unnamed__4	CTCC	42	4	+	Petroselinum hortense
GmFIONA1a	Unnamed__4	CTCC	122	4	-	Petroselinum hortense
GmFIONA1a	Unnamed__4	CTCC	423	4	+	Petroselinum hortense
GmFIONA1a	Unnamed__4	CTCC	478	4	-	Petroselinum hortense
GmFIONA1a	Unnamed__4	CTCC	542	4	-	Petroselinum hortense
GmFIONA1a	Unnamed__4	CTCC	546	4	+	Petroselinum hortense
GmFIONA1a	Unnamed__4	CTCC	848	4	+	Petroselinum hortense
GmFIONA1a	Unnamed__4	CTCC	864	4	-	Petroselinum hortense
GmFIONA1a	Unnamed__4	CTCC	986	4	+	Petroselinum hortense
GmFIONA1a	Unnamed__4	CTCC	1161	4	-	Petroselinum hortense
GmFIONA1a	Unnamed__4	CTCC	1258	4	+	Petroselinum hortense
GmFIONA1a	Unnamed__4	CTCC	1305	4	-	Petroselinum hortense
GmFIONA1a	Unnamed__4	CTCC	1329	4	-	Petroselinum hortense
GmFIONA1a	Unnamed__4	CTCC	1488	4	+	Petroselinum hortense
GmFIONA1a	Unnamed__4	CTCC	2292	4	+	Petroselinum hortense
GmFIONA1a	Unnamed__4	CTCC	2438	4	-	Petroselinum hortense
GmFIONA1a	O2-site	GATGA(C/T)(A/G)TG(A/G)	54	8	+	Zea mays	cis-acting regulatory element involved in zein metabolism regulation
GmFIONA1a	O2-site	GATGACATGG	147	9	+	Zea mays	cis-acting regulatory element involved in zein metabolism regulation
GmFIONA1a	ATC-motif	AGTAATCT	159	8	-	Spinacia oleracea	part of a conserved DNA module involved in light responsiveness
GmFIONA1a	as-1	TGACG	184	5	-	Arabidopsis thaliana
GmFIONA1a	chs-CMA1a	TTACTTAA	1526	8	-	Daucus carota	part of a light responsive element
GmFIONA1a	AAGAA-motif	GAAAGAA	674	7	-	Avena sativa
GmFIONA1a	AAGAA-motif	GAAAGAA	1120	7	+	Avena sativa
GmFIONA1a	AAGAA-motif	GAAAGAA	1493	7	+	Avena sativa
GmFIONA1a	AAGAA-motif	GAAAGAA	2261	7	-	Avena sativa
GmFIONA1a	AAGAA-motif	GAAAGAA	2265	7	-	Avena sativa
GmFIONA1a	MYB	CAACCA	790	6	-	Arabidopsis thaliana
GmFIONA1a	MYB	CAACAG	1179	6	-	Arabidopsis thaliana
GmFIONA1a	MYB	CAACCA	2311	6	-	Arabidopsis thaliana
GmFIONA1a	MYB	CAACCA	2348	6	-	Arabidopsis thaliana
GmFIONA1a	CAG-motif	GAAAGGCAGAC	278	10	+	Arabidopsis thaliana	part of a light response element
GmFIONA1a	ABRE3a	TACGTG	1811	6	+	Zea mays
GmFIONA1a	MYC	CATTTG	100	6	-	Arabidopsis thaliana
GmFIONA1a	MYC	CATTTG	349	6	-	Arabidopsis thaliana
GmFIONA1a	MYC	CAATTG	680	6	+	Arabidopsis thaliana
GmFIONA1a	MYC	CATTTG	859	6	+	Arabidopsis thaliana
GmFIONA1a	MYC	CATGTG	948	6	+	Arabidopsis thaliana
GmFIONA1a	CAT-box	GCCACT	92	6	-	Arabidopsis thaliana	cis-acting regulatory element related to meristem expression
GmALKBH10Ca	CGTCA-motif	CGTCA	17	5	-	Hordeum vulgare	cis-acting regulatory element involved in the MeJA-responsiveness
GmALKBH10Ca	CGTCA-motif	CGTCA	241	5	+	Hordeum vulgare	cis-acting regulatory element involved in the MeJA-responsiveness
GmALKBH10Ca	CGTCA-motif	CGTCA	2161	5	+	Hordeum vulgare	cis-acting regulatory element involved in the MeJA-responsiveness
GmALKBH10Ca	Box 4	ATTAAT	258	6	+	Petroselinum crispum	part of a conserved DNA module involved in light responsiveness
GmALKBH10Ca	Box 4	ATTAAT	337	6	+	Petroselinum crispum	part of a conserved DNA module involved in light responsiveness
GmALKBH10Ca	Box 4	ATTAAT	990	6	+	Petroselinum crispum	part of a conserved DNA module involved in light responsiveness
GmALKBH10Ca	Box 4	ATTAAT	1096	6	+	Petroselinum crispum	part of a conserved DNA module involved in light responsiveness
GmALKBH10Ca	Box 4	ATTAAT	1792	6	-	Petroselinum crispum	part of a conserved DNA module involved in light responsiveness
GmALKBH10Ca	Box 4	ATTAAT	2117	6	-	Petroselinum crispum	part of a conserved DNA module involved in light responsiveness
GmALKBH10Ca	ERE	ATTTTAAA	1071	8	-	Nicotiana glutinos
GmALKBH10Ca	ERE	ATTTTAAA	1176	8	-	Nicotiana glutinos
GmALKBH10Ca	ERE	ATTTTAAA	1551	8	-	Nicotiana glutinos
GmALKBH10Ca	ERE	ATTTCATA	2265	8	+	Nicotiana glutinos
GmALKBH10Ca	TC-rich repeats	GTTTTCTTAC	707	9	+	Nicotiana tabacum	cis-acting element involved in defense and stress responsiveness
GmALKBH10Ca	Unnamed_1	GGATTTTACAGT	1956	11	-	Pisum sativum	cis-acting element involved in phytochrome down-regulation expression
GmALKBH10Ca	AT~TATA-box	TATATA	389	6	+	Arabidopsis thaliana
GmALKBH10Ca	AT~TATA-box	TATATA	514	6	+	Arabidopsis thaliana
GmALKBH10Ca	AT~TATA-box	TATATA	516	6	+	Arabidopsis thaliana
GmALKBH10Ca	AT~TATA-box	TATATAAA	573	8	-	Arabidopsis thaliana
GmALKBH10Ca	AT~TATA-box	TATATA	575	6	+	Arabidopsis thaliana
GmALKBH10Ca	AT~TATA-box	TATATA	577	6	+	Arabidopsis thaliana
GmALKBH10Ca	AT~TATA-box	TATATA	789	6	+	Arabidopsis thaliana
GmALKBH10Ca	AT~TATA-box	TATATA	791	6	+	Arabidopsis thaliana
GmALKBH10Ca	AT~TATA-box	TATATA	793	6	+	Arabidopsis thaliana
GmALKBH10Ca	AT~TATA-box	TATATA	795	6	+	Arabidopsis thaliana
GmALKBH10Ca	AT~TATA-box	TATATA	797	6	+	Arabidopsis thaliana
GmALKBH10Ca	AT~TATA-box	TATATA	799	6	+	Arabidopsis thaliana
GmALKBH10Ca	AT~TATA-box	TATATA	801	6	+	Arabidopsis thaliana
GmALKBH10Ca	AT~TATA-box	TATATA	803	6	+	Arabidopsis thaliana
GmALKBH10Ca	AT~TATA-box	TATATA	805	6	+	Arabidopsis thaliana
GmALKBH10Ca	AT~TATA-box	TATATA	807	6	+	Arabidopsis thaliana
GmALKBH10Ca	AT~TATA-box	TATATA	809	6	+	Arabidopsis thaliana
GmALKBH10Ca	AT~TATA-box	TATATA	811	6	+	Arabidopsis thaliana
GmALKBH10Ca	AT~TATA-box	TATATA	813	6	+	Arabidopsis thaliana
GmALKBH10Ca	AT~TATA-box	TATATA	815	6	+	Arabidopsis thaliana
GmALKBH10Ca	AT~TATA-box	TATATA	817	6	+	Arabidopsis thaliana
GmALKBH10Ca	AT~TATA-box	TATATA	819	6	+	Arabidopsis thaliana
GmALKBH10Ca	AT~TATA-box	TATATA	821	6	+	Arabidopsis thaliana
GmALKBH10Ca	AT~TATA-box	TATATA	823	6	+	Arabidopsis thaliana
GmALKBH10Ca	AT~TATA-box	TATATA	825	6	+	Arabidopsis thaliana
GmALKBH10Ca	AT~TATA-box	TATATA	827	6	+	Arabidopsis thaliana
GmALKBH10Ca	AT~TATA-box	TATATA	829	6	+	Arabidopsis thaliana
GmALKBH10Ca	AT~TATA-box	TATATA	831	6	+	Arabidopsis thaliana
GmALKBH10Ca	AT~TATA-box	TATATA	833	6	+	Arabidopsis thaliana
GmALKBH10Ca	AT~TATA-box	TATATA	835	6	+	Arabidopsis thaliana
GmALKBH10Ca	AT~TATA-box	TATATA	837	6	+	Arabidopsis thaliana
GmALKBH10Ca	AT~TATA-box	TATATA	984	6	+	Arabidopsis thaliana
GmALKBH10Ca	AT~TATA-box	TATATAAA	1198	8	-	Arabidopsis thaliana
GmALKBH10Ca	AT~TATA-box	TATATA	1200	6	+	Arabidopsis thaliana
GmALKBH10Ca	AT~TATA-box	TATATA	1466	6	-	Arabidopsis thaliana
GmALKBH10Ca	AT~TATA-box	TATATA	1572	6	-	Arabidopsis thaliana
GmALKBH10Ca	AT~TATA-box	TATATA	2008	6	-	Arabidopsis thaliana
GmALKBH10Ca	AT~TATA-box	TATATA	2010	6	-	Arabidopsis thaliana
GmALKBH10Ca	GCN4_motif	TGAGTCA	1526	7	+	Oryza sativa	cis-regulatory element involved in endosperm expression
GmALKBH10Ca	TATA-box	TATAAAA	364	7	-	Pisum sativum	core promoter element around -30 of transcription start
GmALKBH10Ca	TATA-box	TATAAA	365	6	-	Helianthus annuus	core promoter element around -30 of transcription start
GmALKBH10Ca	TATA-box	TATAA	366	5	-	Arabidopsis thaliana	core promoter element around -30 of transcription start
GmALKBH10Ca	TATA-box	TATA	367	4	+	Arabidopsis thaliana	core promoter element around -30 of transcription start
GmALKBH10Ca	TATA-box	ccTATAAAaa	387	9	+	Arabidopsis thaliana	core promoter element around -30 of transcription start
GmALKBH10Ca	TATA-box	TATATA	389	6	+	Arabidopsis thaliana	core promoter element around -30 of transcription start
GmALKBH10Ca	TATA-box	ATATAA	390	6	+	Brassica oleracea	core promoter element around -30 of transcription start
GmALKBH10Ca	TATA-box	TATA	391	4	+	Arabidopsis thaliana	core promoter element around -30 of transcription start
GmALKBH10Ca	TATA-box	ATATAA	476	6	+	Brassica oleracea	core promoter element around -30 of transcription start
GmALKBH10Ca	TATA-box	TATA	477	4	+	Arabidopsis thaliana	core promoter element around -30 of transcription start
GmALKBH10Ca	TATA-box	TATATA	514	6	+	Arabidopsis thaliana	core promoter element around -30 of transcription start
GmALKBH10Ca	TATA-box	ATATAT	515	6	+	Brassica napus	core promoter element around -30 of transcription start
GmALKBH10Ca	TATA-box	TATATA	516	6	+	Arabidopsis thaliana	core promoter element around -30 of transcription start
GmALKBH10Ca	TATA-box	ATATAA	517	6	+	Brassica oleracea	core promoter element around -30 of transcription start
GmALKBH10Ca	TATA-box	TATA	518	4	+	Arabidopsis thaliana	core promoter element around -30 of transcription start
GmALKBH10Ca	TATA-box	ATATAA	535	6	+	Brassica oleracea	core promoter element around -30 of transcription start
GmALKBH10Ca	TATA-box	TATA	536	4	+	Arabidopsis thaliana	core promoter element around -30 of transcription start
GmALKBH10Ca	TATA-box	taTATAAAtc	571	9	-	Arabidopsis thaliana	core promoter element around -30 of transcription start
GmALKBH10Ca	TATA-box	TATAAAT	572	7	-	Brassica juncea	core promoter element around -30 of transcription start
GmALKBH10Ca	TATA-box	TATAAA	573	6	-	Helianthus annuus	core promoter element around -30 of transcription start
GmALKBH10Ca	TATA-box	TATATAA	574	7	-	Arabidopsis thaliana	core promoter element around -30 of transcription start
GmALKBH10Ca	TATA-box	TATATA	575	6	+	Arabidopsis thaliana	core promoter element around -30 of transcription start
GmALKBH10Ca	TATA-box	ATATAT	576	6	+	Brassica napus	core promoter element around -30 of transcription start
GmALKBH10Ca	TATA-box	TATATA	577	6	+	Arabidopsis thaliana	core promoter element around -30 of transcription start
GmALKBH10Ca	TATA-box	ATATAA	578	6	+	Brassica oleracea	core promoter element around -30 of transcription start
GmALKBH10Ca	TATA-box	TATA	579	4	+	Arabidopsis thaliana	core promoter element around -30 of transcription start
GmALKBH10Ca	TATA-box	TATACA	666	6	-	Helianthus annuus	core promoter element around -30 of transcription start
GmALKBH10Ca	TATA-box	TATA	668	4	+	Arabidopsis thaliana	core promoter element around -30 of transcription start
GmALKBH10Ca	TATA-box	TACAAAA	756	7	+	Oryza sativa	core promoter element around -30 of transcription start
GmALKBH10Ca	TATA-box	ATATAT	788	6	+	Brassica napus	core promoter element around -30 of transcription start
GmALKBH10Ca	TATA-box	TATATA	789	6	+	Arabidopsis thaliana	core promoter element around -30 of transcription start
GmALKBH10Ca	TATA-box	ATATAT	790	6	+	Brassica napus	core promoter element around -30 of transcription start
GmALKBH10Ca	TATA-box	TATATA	791	6	+	Arabidopsis thaliana	core promoter element around -30 of transcription start
GmALKBH10Ca	TATA-box	ATATAT	792	6	+	Brassica napus	core promoter element around -30 of transcription start
GmALKBH10Ca	TATA-box	TATATA	793	6	+	Arabidopsis thaliana	core promoter element around -30 of transcription start
GmALKBH10Ca	TATA-box	ATATAT	794	6	+	Brassica napus	core promoter element around -30 of transcription start
GmALKBH10Ca	TATA-box	TATATA	795	6	+	Arabidopsis thaliana	core promoter element around -30 of transcription start
GmALKBH10Ca	TATA-box	ATATAT	796	6	+	Brassica napus	core promoter element around -30 of transcription start
GmALKBH10Ca	TATA-box	TATATA	797	6	+	Arabidopsis thaliana	core promoter element around -30 of transcription start
GmALKBH10Ca	TATA-box	ATATAT	798	6	+	Brassica napus	core promoter element around -30 of transcription start
GmALKBH10Ca	TATA-box	TATATA	799	6	+	Arabidopsis thaliana	core promoter element around -30 of transcription start
GmALKBH10Ca	TATA-box	ATATAT	800	6	+	Brassica napus	core promoter element around -30 of transcription start
GmALKBH10Ca	TATA-box	TATATA	801	6	+	Arabidopsis thaliana	core promoter element around -30 of transcription start
GmALKBH10Ca	TATA-box	ATATAT	802	6	+	Brassica napus	core promoter element around -30 of transcription start
GmALKBH10Ca	TATA-box	TATATA	803	6	+	Arabidopsis thaliana	core promoter element around -30 of transcription start
GmALKBH10Ca	TATA-box	ATATAT	804	6	+	Brassica napus	core promoter element around -30 of transcription start
GmALKBH10Ca	TATA-box	TATATA	805	6	+	Arabidopsis thaliana	core promoter element around -30 of transcription start
GmALKBH10Ca	TATA-box	ATATAT	806	6	+	Brassica napus	core promoter element around -30 of transcription start
GmALKBH10Ca	TATA-box	TATATA	807	6	+	Arabidopsis thaliana	core promoter element around -30 of transcription start
GmALKBH10Ca	TATA-box	ATATAT	808	6	+	Brassica napus	core promoter element around -30 of transcription start
GmALKBH10Ca	TATA-box	TATATA	809	6	+	Arabidopsis thaliana	core promoter element around -30 of transcription start
GmALKBH10Ca	TATA-box	ATATAT	810	6	+	Brassica napus	core promoter element around -30 of transcription start
GmALKBH10Ca	TATA-box	TATATA	811	6	+	Arabidopsis thaliana	core promoter element around -30 of transcription start
GmALKBH10Ca	TATA-box	ATATAT	812	6	+	Brassica napus	core promoter element around -30 of transcription start
GmALKBH10Ca	TATA-box	TATATA	813	6	+	Arabidopsis thaliana	core promoter element around -30 of transcription start
GmALKBH10Ca	TATA-box	ATATAT	814	6	+	Brassica napus	core promoter element around -30 of transcription start
GmALKBH10Ca	TATA-box	TATATA	815	6	+	Arabidopsis thaliana	core promoter element around -30 of transcription start
GmALKBH10Ca	TATA-box	ATATAT	816	6	+	Brassica napus	core promoter element around -30 of transcription start
GmALKBH10Ca	TATA-box	TATATA	817	6	+	Arabidopsis thaliana	core promoter element around -30 of transcription start
GmALKBH10Ca	TATA-box	ATATAT	818	6	+	Brassica napus	core promoter element around -30 of transcription start
GmALKBH10Ca	TATA-box	TATATA	819	6	+	Arabidopsis thaliana	core promoter element around -30 of transcription start
GmALKBH10Ca	TATA-box	ATATAT	820	6	+	Brassica napus	core promoter element around -30 of transcription start
GmALKBH10Ca	TATA-box	TATATA	821	6	+	Arabidopsis thaliana	core promoter element around -30 of transcription start
GmALKBH10Ca	TATA-box	ATATAT	822	6	+	Brassica napus	core promoter element around -30 of transcription start
GmALKBH10Ca	TATA-box	TATATA	823	6	+	Arabidopsis thaliana	core promoter element around -30 of transcription start
GmALKBH10Ca	TATA-box	ATATAT	824	6	+	Brassica napus	core promoter element around -30 of transcription start
GmALKBH10Ca	TATA-box	TATATA	825	6	+	Arabidopsis thaliana	core promoter element around -30 of transcription start
GmALKBH10Ca	TATA-box	ATATAT	826	6	+	Brassica napus	core promoter element around -30 of transcription start
GmALKBH10Ca	TATA-box	TATATA	827	6	+	Arabidopsis thaliana	core promoter element around -30 of transcription start
GmALKBH10Ca	TATA-box	ATATAT	828	6	+	Brassica napus	core promoter element around -30 of transcription start
GmALKBH10Ca	TATA-box	TATATA	829	6	+	Arabidopsis thaliana	core promoter element around -30 of transcription start
GmALKBH10Ca	TATA-box	ATATAT	830	6	+	Brassica napus	core promoter element around -30 of transcription start
GmALKBH10Ca	TATA-box	TATATA	831	6	+	Arabidopsis thaliana	core promoter element around -30 of transcription start
GmALKBH10Ca	TATA-box	ATATAT	832	6	+	Brassica napus	core promoter element around -30 of transcription start
GmALKBH10Ca	TATA-box	TATATTTATATTT	833	12	+	Avena sativa	core promoter element around -30 of transcription start
GmALKBH10Ca	TATA-box	ATATAT	834	6	+	Brassica napus	core promoter element around -30 of transcription start
GmALKBH10Ca	TATA-box	TATATA	835	6	+	Arabidopsis thaliana	core promoter element around -30 of transcription start
GmALKBH10Ca	TATA-box	ATATAT	836	6	+	Brassica napus	core promoter element around -30 of transcription start
GmALKBH10Ca	TATA-box	TATATA	837	6	+	Arabidopsis thaliana	core promoter element around -30 of transcription start
GmALKBH10Ca	TATA-box	ATATAT	838	6	+	Brassica napus	core promoter element around -30 of transcription start
GmALKBH10Ca	TATA-box	TATA	839	4	+	Arabidopsis thaliana	core promoter element around -30 of transcription start
GmALKBH10Ca	TATA-box	ATTATA	982	6	+	Brassica napus	core promoter element around -30 of transcription start
GmALKBH10Ca	TATA-box	TATATAA	983	7	-	Arabidopsis thaliana	core promoter element around -30 of transcription start
GmALKBH10Ca	TATA-box	TATATA	984	6	+	Arabidopsis thaliana	core promoter element around -30 of transcription start
GmALKBH10Ca	TATA-box	ATATAA	985	6	+	Brassica oleracea	core promoter element around -30 of transcription start
GmALKBH10Ca	TATA-box	TATA	986	4	+	Arabidopsis thaliana	core promoter element around -30 of transcription start
GmALKBH10Ca	TATA-box	ccTATAAAaa	1032	9	+	Arabidopsis thaliana	core promoter element around -30 of transcription start
GmALKBH10Ca	TATA-box	TATA	1034	4	+	Arabidopsis thaliana	core promoter element around -30 of transcription start
GmALKBH10Ca	TATA-box	ccTATAAAaa	1051	9	-	Arabidopsis thaliana	core promoter element around -30 of transcription start
GmALKBH10Ca	TATA-box	TATAAAA	1197	7	-	Pisum sativum	core promoter element around -30 of transcription start
GmALKBH10Ca	TATA-box	TATAAA	1198	6	-	Helianthus annuus	core promoter element around -30 of transcription start
GmALKBH10Ca	TATA-box	TATATAA	1199	7	-	Arabidopsis thaliana	core promoter element around -30 of transcription start
GmALKBH10Ca	TATA-box	TATATA	1200	6	+	Arabidopsis thaliana	core promoter element around -30 of transcription start
GmALKBH10Ca	TATA-box	ATATAA	1201	6	+	Brassica oleracea	core promoter element around -30 of transcription start
GmALKBH10Ca	TATA-box	TATA	1202	4	+	Arabidopsis thaliana	core promoter element around -30 of transcription start
GmALKBH10Ca	TATA-box	TATAAAT	1277	7	-	Brassica juncea	core promoter element around -30 of transcription start
GmALKBH10Ca	TATA-box	TATAAA	1278	6	-	Helianthus annuus	core promoter element around -30 of transcription start
GmALKBH10Ca	TATA-box	TATAA	1279	5	-	Arabidopsis thaliana	core promoter element around -30 of transcription start
GmALKBH10Ca	TATA-box	TATA	1280	4	-	Arabidopsis thaliana	core promoter element around -30 of transcription start
GmALKBH10Ca	TATA-box	ATATAA	1303	6	+	Brassica oleracea	core promoter element around -30 of transcription start
GmALKBH10Ca	TATA-box	TATA	1304	4	-	Arabidopsis thaliana	core promoter element around -30 of transcription start
GmALKBH10Ca	TATA-box	ATTATA	1309	6	+	Brassica napus	core promoter element around -30 of transcription start
GmALKBH10Ca	TATA-box	TATAA	1310	5	-	Arabidopsis thaliana	core promoter element around -30 of transcription start
GmALKBH10Ca	TATA-box	TATA	1311	4	-	Arabidopsis thaliana	core promoter element around -30 of transcription start
GmALKBH10Ca	TATA-box	TATAAAT	1335	7	-	Brassica juncea	core promoter element around -30 of transcription start
GmALKBH10Ca	TATA-box	TATAAA	1336	6	-	Helianthus annuus	core promoter element around -30 of transcription start
GmALKBH10Ca	TATA-box	TATAA	1337	5	-	Arabidopsis thaliana	core promoter element around -30 of transcription start
GmALKBH10Ca	TATA-box	TATA	1338	4	-	Arabidopsis thaliana	core promoter element around -30 of transcription start
GmALKBH10Ca	TATA-box	ATATAA	1347	6	+	Brassica oleracea	core promoter element around -30 of transcription start
GmALKBH10Ca	TATA-box	TATA	1348	4	-	Arabidopsis thaliana	core promoter element around -30 of transcription start
GmALKBH10Ca	TATA-box	ATATAT	1465	6	-	Brassica napus	core promoter element around -30 of transcription start
GmALKBH10Ca	TATA-box	TATATA	1466	6	-	Arabidopsis thaliana	core promoter element around -30 of transcription start
GmALKBH10Ca	TATA-box	TATA	1468	4	-	Arabidopsis thaliana	core promoter element around -30 of transcription start
GmALKBH10Ca	TATA-box	ccTATAAAaa	1511	9	+	Arabidopsis thaliana	core promoter element around -30 of transcription start
GmALKBH10Ca	TATA-box	TATA	1513	4	-	Arabidopsis thaliana	core promoter element around -30 of transcription start
GmALKBH10Ca	TATA-box	ATATAT	1571	6	-	Brassica napus	core promoter element around -30 of transcription start
GmALKBH10Ca	TATA-box	TATATA	1572	6	-	Arabidopsis thaliana	core promoter element around -30 of transcription start
GmALKBH10Ca	TATA-box	TATA	1574	4	-	Arabidopsis thaliana	core promoter element around -30 of transcription start
GmALKBH10Ca	TATA-box	TATACA	1587	6	-	Helianthus annuus	core promoter element around -30 of transcription start
GmALKBH10Ca	TATA-box	TATA	1589	4	-	Arabidopsis thaliana	core promoter element around -30 of transcription start
GmALKBH10Ca	TATA-box	TATA	1779	4	-	Arabidopsis thaliana	core promoter element around -30 of transcription start
GmALKBH10Ca	TATA-box	TATA	1862	4	-	Arabidopsis thaliana	core promoter element around -30 of transcription start
GmALKBH10Ca	TATA-box	TATA	1908	4	-	Arabidopsis thaliana	core promoter element around -30 of transcription start
GmALKBH10Ca	TATA-box	ATATAT	2007	6	-	Brassica napus	core promoter element around -30 of transcription start
GmALKBH10Ca	TATA-box	TATATA	2008	6	-	Arabidopsis thaliana	core promoter element around -30 of transcription start
GmALKBH10Ca	TATA-box	ATATAT	2009	6	-	Brassica napus	core promoter element around -30 of transcription start
GmALKBH10Ca	TATA-box	TATATA	2010	6	-	Arabidopsis thaliana	core promoter element around -30 of transcription start
GmALKBH10Ca	TATA-box	TATA	2012	4	-	Arabidopsis thaliana	core promoter element around -30 of transcription start
GmALKBH10Ca	TATA-box	TATAA	2413	5	-	Arabidopsis thaliana	core promoter element around -30 of transcription start
GmALKBH10Ca	TATA-box	TATA	2414	4	-	Arabidopsis thaliana	core promoter element around -30 of transcription start
GmALKBH10Ca	TATA-box	TATAAA	2462	6	-	Helianthus annuus	core promoter element around -30 of transcription start
GmALKBH10Ca	TATA-box	TATAA	2463	5	-	Arabidopsis thaliana	core promoter element around -30 of transcription start
GmALKBH10Ca	TATA-box	TATA	2464	4	-	Arabidopsis thaliana	core promoter element around -30 of transcription start
GmALKBH10Ca	box S	AGCCACC	2052	7	+	Arabidopsis thaliana
GmALKBH10Ca	TGACG-motif	TGACG	17	5	+	Hordeum vulgare	cis-acting regulatory element involved in the MeJA-responsiveness
GmALKBH10Ca	TGACG-motif	TGACG	241	5	-	Hordeum vulgare	cis-acting regulatory element involved in the MeJA-responsiveness
GmALKBH10Ca	TGACG-motif	TGACG	2161	5	-	Hordeum vulgare	cis-acting regulatory element involved in the MeJA-responsiveness
GmALKBH10Ca	TATA	TATAAAAT	477	8	+	Arabidopsis thaliana
GmALKBH10Ca	GATA-motif	GATAGGA	1008	7	+	Arabidopsis thaliana	part of a light responsive element
GmALKBH10Ca	GATA-motif	GATAGGG	1141	7	-	Pisum sativum	part of a light responsive element
GmALKBH10Ca	TATC-box	TATCCCA	1619	7	+	Oryza sativa	cis-acting element involved in gibberellin-responsiveness
GmALKBH10Ca	STRE	AGGGG	1915	5	+	Arabidopsis thaliana
GmALKBH10Ca	STRE	AGGGG	2149	5	-	Arabidopsis thaliana
GmALKBH10Ca	MYB-like sequence	TAACCA	591	6	-	Arabidopsis thaliana
GmALKBH10Ca	MYB-like sequence	TAACCA	647	6	-	Arabidopsis thaliana
GmALKBH10Ca	GA-motif	ATAGATAA	509	8	-	Arabidopsis thaliana	part of a light responsive element
GmALKBH10Ca	MYB	TAACCA	591	6	-	Arabidopsis thaliana
GmALKBH10Ca	MYB	TAACCA	647	6	-	Arabidopsis thaliana
GmALKBH10Ca	MYB	CAACCA	2174	6	+	Arabidopsis thaliana
GmALKBH10Ca	as-1	TGACG	17	5	+	Arabidopsis thaliana
GmALKBH10Ca	as-1	TGACG	241	5	-	Arabidopsis thaliana
GmALKBH10Ca	as-1	TGACG	2161	5	-	Arabidopsis thaliana
GmALKBH10Ca	AAGAA-motif	gGTAAAGAAA	269	9	+	Avena sativa
GmALKBH10Ca	AAGAA-motif	gGTAAAGAAA	1639	9	-	Avena sativa
GmALKBH10Ca	AAGAA-motif	GAAAGAA	1827	7	+	Avena sativa
GmALKBH10Ca	AAGAA-motif	GAAAGAA	1841	7	+	Avena sativa
GmALKBH10Ca	MYC	CATGTG	876	6	+	Arabidopsis thaliana
GmALKBH10Ca	MYC	CATTTG	952	6	+	Arabidopsis thaliana
GmALKBH10Ca	MYC	CATGTG	2073	6	-	Arabidopsis thaliana
GmALKBH10Ca	GT1-motif	GGTTAA	373	6	+	Arabidopsis thaliana	light responsive element
GmALKBH10Ca	GT1-motif	GGTTAA	592	6	+	Arabidopsis thaliana	light responsive element
GmALKBH10Ca	Unnamed__6	taTAAATATct	536	10	+	Zea mays
GmALKBH10Ca	AE-box	AGAAACAA	2322	8	-	Arabidopsis thaliana	part of a module for light response
GmALKBH10Ca	AE-box	AGAAACAA	2424	8	-	Arabidopsis thaliana	part of a module for light response
GmALKBH10Ca	CAAT-box	CAAT	57	4	+	Nicotiana glutinosa
GmALKBH10Ca	CAAT-box	CAAT	110	4	+	Nicotiana glutinosa
GmALKBH10Ca	CAAT-box	CAAT	137	4	+	Nicotiana glutinosa
GmALKBH10Ca	CAAT-box	CAAT	212	4	+	Nicotiana glutinosa
GmALKBH10Ca	CAAT-box	CAAAT	319	5	+	Pisum sativum	common cis-acting element in promoter and enhancer regions
GmALKBH10Ca	CAAT-box	CAAT	359	4	+	Nicotiana glutinosa
GmALKBH10Ca	CAAT-box	CAAT	381	4	+	Nicotiana glutinosa
[truncated: 8,876 more rows]

## Sheet: Table S5
Table S5. Fold enrichment value of histone modifications on the m6A genes in soybeans
Gene.ID	Gene name	10days_leaf_H2A.Z	10days_leaf_H3K27me3	10days_leaf_H3K36me3	10days_leaf_H3K4me1	10days_leaf_H3K4me3	10days_leaf_H3K56ac	28days_leaf_H3K14ac	28days_leaf_H3K27ac	28days_leaf_H3K27me3	28days_leaf_H3K4me3	28days_leaf_H4K12ac
Glyma.11G250800	GmALKBH1Aa	6.71333		5.47957		11.058	10.2278	4.43547	7.76608		10.2061	6.95484
Glyma.18G006200	GmALKBH1Ab	4.27753		4.07329		9.9826	11.5118	4.38586	8.1206		12.1505	6.62094
Glyma.01G129600	GmALKBH1D	8.45271	4.17232			8.14313	4.57787	3.09872	3.62397	2.53703	4.2034
Glyma.19G263000	GmALKBH1Ca	3.45367				5.50954	5.13898	6.54964	8.57396		9.90803	5.4505
Glyma.20G056000	GmALKBH1Cb	6.37318				3.6561		2.68844	3.10279			2.65338
Glyma.09G014800	GmALKBH2a	2.39038				8.19339	5.80979	4.1389	7.5577		9.1117	5.37149
Glyma.15G120500	GmALKBH2b	4.86743				4.02899		2.348	3.31685	2.43353	2.76084	3.11954
Glyma.09G156400	GmALKBH6a
Glyma.16G207100	GmALKBH6b	4.78077		4.31328		11.5193	5.69999	5.18798	9.36552		9.03461	6.38681
Glyma.09G217100	GmALKBH8a	4.25305		4.30567		9.16651	6.95411	3.7832	5.15199		8.10086	3.29162
Glyma.14G026500	GmALKBH8b	6.76217		5.88741		13.6273	13.3677	5.78925	8.1206		10.7254	6.65304
Glyma.14G106000	GmALKBH9Ba	6.26777		6.25273		15.6962	5.88728	3.42325	4.68276		6.35499	2.84227
Glyma.17G220300	GmALKBH9Bb	6.37105		6.50283		13.9813	6.16411	5.95624	9.29346		9.80002	4.66242
Glyma.08G186500	GmALKBH9C	6.30111		4.2636		16.8529	7.21769	5.33833	7.98459		9.34269	6.67496
Glyma.02G149900	GmALKBH10Ba	6.93003	8.55869	4.09816		12.464	10.7018	5.08941	7.21253	4.59632	8.52911	5.57647
Glyma.10G023900	GmALKBH10Bb	8.23319		4.60809		12.1957	7.4872	4.76897	7.98171	6.48492	9.03319	3.48322
Glyma.03G149900	GmALKBH10Bc	9.37482		3.55334		12.4723	11.0386	6.12183	7.94584		7.87727	6.39956
Glyma.19G152900	GmALKBH10Bd	7.21417	3.67504	3.52407		16.3352	8.71497	5.62826	7.86887	3.33005	10.8232	5.73146
Glyma.05G138600	GmALKBH10Ca	6.76217		6.30801	4.24461	13.5402	7.91722	3.76799	5.83391		7.82786	4.38379
Glyma.08G093800	GmALKBH10Cb	6.72256		4.28767		13.5865	8.15642	4.08586	5.71919		9.51452	4.10925
Glyma.07G175300	GmALKBH10Cc	3.21729		8.10478		14.8752	7.85167	4.54933	8.46651		4.04873	5.00288
Glyma.20G012100	GmALKBH10Cd	7.22322		5.1227		15.123	12.2986	4.80688	7.54616		9.37152	4.84139
Glyma.09G022200	GmCPSF30La	5.22531	13.7611	6.40337		7.81076	3.96331	7.28601	11.8178	10.8266	19.2864	6.92603
Glyma.15G128500	GmCPSF30Lb	6.82297	5.07505	4.61043		10.8021	4.64763	4.3738	7.11682	8.45269	10.584	4.63771
Glyma.05G166600	GmECT2a	5.51536	3.91945	7.68405		15.2891	6.63487	3.35384	4.88997		10.0658	4.07884
Glyma.08G124600	GmECT2b	4.80183		4.63618		14.1723	10.1794	4.22982	6.49293		7.42794	4.10581
Glyma.02G072000	GmECT3a	4.71906		5.56233		7.6246	7.4904	5.25546	9.38566		10.0504	7.07951
Glyma.16G041600	GmECT3b	7.2006		4.60401		14.292	6.10056	3.90708	6.21779		11.1365	5.94679
Glyma.19G110800	GmECT3c	3.21493		4.6551		9.83089	8.42391	4.13719	5.92104		8.62708	4.67838
Glyma.07G000900	GmECT5a	4.60489		6.40337	3.3837	13.3101	6.13704	4.79241	6.54671		9.90803	6.80971
Glyma.08G226100	GmECT5b	6.42556		4.86656		10.1374	6.31429	4.23032	8.30465	3.52496	8.25099	6.83751
Glyma.07G233400	GmECT7a	7.99165		5.91635		15.5155	6.38729	5.1063	7.01922		8.60549	5.30805
Glyma.17G038400	GmECT7b	4.3032		4.84151		10.5167	6.63487	5.13953	7.4563		9.11317	6.22801
Glyma.09G031200	GmECT7c	5.55071		3.08096	3.9177	6.40805	3.9072	4.01078	5.4957		5.49068	3.82935
Glyma.15G136400	GmECT7d	4.66464		4.62144		11.0425	4.31106	3.47916	5.23515		8.54674	3.85353
Glyma.08G162200	GmECT8a			5.31421		15.8414	5.89102	3.31711	5.70117		14.6766	5.28332
Glyma.15G265400	GmECT8b			4.84433		13.538	6.01998	2.34971	4.76762		10.5295	4.61457
Glyma.12G167200	GmECT11a	4.3439		4.35429		6.98401	8.25919	4.47755	8.09291		7.22526	5.92394
Glyma.16G003200	GmECT11b	4.91794		6.14724		9.60301	5.9493	3.36255	6.83957		8.17531	5.29853
Glyma.01G214100	GmECT12a	5.13292	13.4813	4.62678	4.40956	12.2509	8.28096	4.21644	7.2289	8.90595	8.72938	8.43578
Glyma.11G027800	GmECT12b	7.82854		3.71754		13.265	8.54999	8.86896	12.5398	2.09385	10.9345	8.3534
Glyma.07G144300	GmHAKAIa	3.68845		6.40337		14.292	9.09271	4.24122	5.94997		7.87727	4.32543
Glyma.18G195500	GmHAKAIb	4.91794		5.28165		11.7288	10.0545	3.69378	9.62398		14.0052	8.82649
Glyma.07G067100	GmMTAa	4.46995	11.6872	3.1529		9.61109	6.77607	5.0054	7.92594	7.85603	11.4721	5.04793
Glyma.16G033100	GmMTAb	7.22322	4.37893	5.1227	3.25413	13.7935	11.0162	6.47441	7.86745	2.58474	10.1275	5.73146
Glyma.10G232300	GmMTBa	5.48781		6.91564		13.7935	12.1917	4.96069	6.25856		9.81686	5.0044
Glyma.20G161800	GmMTBb	6.56524		6.59906		16.9076	9.59054	4.56641	5.60984		7.68906	4.10742
Glyma.04G186400	GmFIP37a	3.53742		5.27524		12.8852	7.6486	4.63648	6.49538		8.97025	6.43082
Glyma.05G040200	GmFIP37c	5.02195	14.5399	4.27067		12.114	6.6895	3.30617	5.46492	5.69913	7.50028	3.71938
Glyma.06G179400	GmFIP37b	6.13447		4.62144		6.75395	3.39463	4.10643	5.96782		8.3802	4.5343
Glyma.17G086600	GmFIP37d	5.97497		6.06579		13.0571	6.08061	2.8886	4.3421	8.65235	7.91765	3.13128
Glyma.02G195600	GmVIRa	5.22531		5.63497		16.4524	6.95546	4.78951	6.90031		8.94296	5.06596
Glyma.10G082100	GmVIRb	4.70401		5.1227		10.9099	5.21558	4.16406	5.65334		5.98181	4.02374
Glyma.05G133200	GmFIONA1a	4.01655		3.60159	3.47643	10.867	6.60917	4.45604	6.06471		5.65947	3.61766
Glyma.08G087700	GmFIONA1b	4.63215		6.23973		16.296	6.77607	4.09779	7.2785		8.09746	5.22894

## Sheet: Table S6
Table S6. Haplotype of GmMTBs and using soybean accessions
GmMTBa	Chr10_POS	46180125	46180195	46180213	46181131	46181195	46181336	46181354	46181357	46182434	46183524	46183551	46184147	46184350	46184688	46184741	46185348	46185454	46186084	46186214	46186392	46186394	freq
	ALLELE	T/A	G/C	C/A	G/A	G/T	G/A	G/A	T/G	A/C	T/C	G/C	C/T	C/G	A/G	T/C	A/T	A/G	G/A	G/C	G/A	C/T
	H001	T	G	C	G	G	G	G	T	A	T	G	C	C	A	T	A	A	G	G	G	C	1435
	H002	A	G	C	G	G	G	G	G	A	C	G	C	G	A	C	T	G	A	G	G	C	27
	H003	A	G	C	G	G	A	A	G	A	C	C	C	C	A	C	A	G	A	G	G	C	6
	H004	A	C	A	A	G	G	G	G	A	C	G	T	C	G	C	A	G	A	C	G	T	5
	H005	A	G	C	G	G	A	A	G	A	C	C	C	C	A	C	A	G	A	G	A	C	3
	H006	A	C	A	A	G	G	G	G	C	C	G	T	C	G	C	A	G	A	C	G	T	1
	H007	A	C	A	G	G	G	G	G	A	C	G	T	C	A	C	A	G	A	C	G	T	1
	H008	A	G	C	G	G	A	A	G	A	T	G	C	C	A	C	A	G	A	G	G	C	1
	H009	A	G	C	G	T	A	A	G	A	C	C	C	C	A	C	A	G	A	G	A	C	1
	H010	T	G	C	G	G	A	A	G	A	C	C	C	C	A	C	A	G	A	G	A	C	1
GmMTBb	POS	39956410	39956995	39957260	39957313	39959280	39959299	39960207	39960250	39960338	39962258	39962339	39962370	39962421	freq
	ALLELE	T/C	C/T	C/T	G/A	C/T	T/A	G/T	T/A	T/C	AGGGGAAT/A	A/C	T/C	A/G
	H001	T	C	C	G	C	T	G	T	T	AGGGGAAT	A	T	A	785
	H002	C	T	T	A	T	A	G	A	C	A	C	C	G	224
	H003	T	C	T	G	C	T	G	T	T	AGGGGAAT	A	T	A	223
	H004	T	C	T	G	C	T	T	T	T	AGGGGAAT	A	T	G	114
	H005	T	C	T	G	C	T	G	T	T	AGGGGAAT	A	T	G	89
	H006	C	C	T	G	C	T	G	T	T	AGGGGAAT	C	C	G	3
CultivarID	Subpopulation	agro-ecological area	Cultivar me	Location
s1081	Landrace	NE	PI 232991	China, Dong Bei
s1140	Landrace	NE	Huang Bao Zhu	China, Hei Long Jiang
s1141	Landrace	NE	Si Li Huang	China, Hei Long Jiang
s1142	Landrace	NE	Man Cang Jin	China, Hei Long Jiang
s1143	Landrace	NE	Sun Wu Ping Ding Huang	China, Hei Long Jiang
s1144	Landrace	NE	PI 79710	China, Hei Long Jiang
s1145	Landrace	NE	PI 65379	China, Hei Long Jiang
s1146	Landrace	NE	Nen Jiang Da Jin Huang	China, Hei Long Jiang
s1147	Landrace	NE	PI 597441	China, Hei Long Jiang
s1148	Landrace	NE	PI 54615	China, Hei Long Jiang
s1149	Landrace	NE	PI 68761-3	China, Hei Long Jiang
s1150	Landrace	NE	PI 70027	China, Hei Long Jiang
s1151	Landrace	NE	Bai Bao Zhu	China, Hei Long Jiang
s1152	Landrace	NE	Suo Yi Ling	China, Hei Long Jiang
s1153	Landrace	NE	Bai Mei	China, Hei Long Jiang
s1154	Landrace	NE	Ke Shuang	China, Hei Long Jiang
s1155	Landrace	NE	PI 567160	China, Hei Long Jiang
s1156	Landrace	NE	PI 291309 A	China, Hei Long Jiang
s1157	Landrace	NE	Yuan Bao Jin	China, Hei Long Jiang
s1158	Landrace	NE	Ke Shan Si Li Huang	China, Hei Long Jiang
s1159	Landrace	NE	Jing Shan Pu	China, Hei Long Jiang
s1160	Landrace	NE	PI 68481	China, Hei Long Jiang
s1161	Landrace	NE	PI 79739	China, Hei Long Jiang
s1162	Landrace	NE	PI 68585	China, Hei Long Jiang
s1163	Landrace	NE	Qing An Hei Dou -2	China, Hei Long Jiang
s1164	Landrace	NE	PI 70013	China, Hei Long Jiang
s1165	Landrace	NE	Da Li Huang -1	China, Hei Long Jiang
s1166	Landrace	NE	PI 68815	China, Hei Long Jiang
s1167	Landrace	NE	PI 68642	China, Hei Long Jiang
s1168	Landrace	NE	PI 68709	China, Hei Long Jiang
s1169	Landrace	NE	PI 68715	China, Hei Long Jiang
s1170	Landrace	NE	Rao He Ba Yue Mang	China, Hei Long Jiang
s1171	Landrace	NE	Dong Bei Hei Dou	China, Hei Long Jiang
s1172	Landrace	NE	You Huang Dou	China, Hei Long Jiang
s1173	Landrace	NE	PI 612709 A	China, Hei Long Jiang
s1174	Landrace	NE	Shu Guang Huang Dou	China, Hei Long Jiang
s1175	Landrace	NE	PI 68430	China, Hei Long Jiang
s1176	Landrace	NE	PI 597442	China, Hei Long Jiang
s1177	Landrace	NE	De Dou Da Bai Mei	China, Hei Long Jiang
s1178	Landrace	NE	PI 68722	China, Hei Long Jiang
s1179	Landrace	NE	Wu Ding Zhu	China, Hei Long Jiang
s1180	Landrace	NE	PI 291290	China, Hei Long Jiang
s1181	Landrace	NE	Ke Shan Bao Guan Liang	China, Hei Long Jiang
s1182	Landrace	NE	Zi Hua No.2	China, Hei Long Jiang
s1183	Landrace	NE	PI 592975	China, Hei Long Jiang
s1184	Landrace	NE	PI 291275	China, Hei Long Jiang
s1185	Landrace	NE	PI 73780	China, Hei Long Jiang
s1186	Landrace	NE	PI 361077 A	China, Hei Long Jiang
s1187	Landrace	NE	PI 291278	China, Hei Long Jiang
s1188	Landrace	NE	Shang Zhi Hei Qi	China, Hei Long Jiang
s1189	Landrace	NE	Mao Dou	China, Hei Long Jiang
s1190	Landrace	NE	PI 68680-2	China, Hei Long Jiang
s1191	Landrace	NE	Zi Hua No.4 *	China, Hei Long Jiang
s1192	Landrace	NE	Zi Hua No.4 -2	China, Hei Long Jiang
s1199	Landrace	NE	Tie Jia Si Li Huang -2	China, Ji Lin
s1200	Landrace	NE	Feng Di Huang *	China, Ji Lin
s1201	Landrace	NE	PI 92630	China, Ji Lin
s1202	Landrace	NE	Ju Te Qi Feng Huang	China, Ji Lin
s1203	Landrace	NE	PI 88353	China, Ji Lin
s1204	Landrace	NE	Cha Se Dou	China, Ji Lin
s1205	Landrace	NE	PI 92602	China, Ji Lin
s1206	Landrace	NE	Si Li Qi	China, Ji Lin
s1207	Landrace	NE	PI 91100-2	China, Ji Lin
s1208	Landrace	NE	PI 518710	China, Ji Lin
s1209	Landrace	NE	PI 92607	China, Ji Lin
s1210	Landrace	NE	PI 92619	China, Ji Lin
s1211	Landrace	NE	Za Qi Dou	China, Ji Lin
s1212	Landrace	NE	Lan Qi	China, Ji Lin
s1213	Landrace	NE	PI 54620	China, Ji Lin
s1214	Landrace	NE	Tie Jia Si Li Huang *	China, Ji Lin
s1215	Landrace	NE	PI 92583	China, Ji Lin
s1216	Landrace	NE	PI 91730	China, Ji Lin
s1217	Landrace	NE	PI 532443	China, Ji Lin
s1218	Landrace	NE	PI 92640	China, Ji Lin
s1219	Landrace	NE	PI 92686	China, Ji Lin
s1220	Landrace	NE	Yi Wo Feng -2	China, Ji Lin
s1221	Landrace	NE	Qian Ceng Ta	China, Ji Lin
s1222	Landrace	NE	PI 467333	China, Ji Lin
s1223	Landrace	NE	PI 92677	China, Ji Lin
s1224	Landrace	NE	PI 92706	China, Ji Lin
s1225	Landrace	NE	PI 479725 A	China, Ji Lin
s1226	Landrace	NE	PI 458522	China, Ji Lin
s1227	Landrace	NE	PI 467340	China, Ji Lin
s1228	Landrace	NE	Hui Chun Dou	China, Ji Lin
s1229	Landrace	NE	PI 91104	China, Ji Lin
s1230	Landrace	NE	Tong Nong No.4	China, Ji Lin
s1231	Landrace	NE	PI 464909	China, Ji Lin
s1232	Landrace	NE	Du Lu Dou	China, Ji Lin
s1233	Landrace	NE	Qing Pi Dou -2	China, Ji Lin
s1234	Landrace	NE	PI 532441 A	China, Ji Lin
s1235	Landrace	NE	PI 479726	China, Ji Lin
s1236	Landrace	NE	PI 92641 B	China, Ji Lin
s1237	Landrace	NE	PI 92651	China, Ji Lin
s1238	Landrace	NE	PI 69991	China, Ji Lin
s1239	Landrace	NE	PI 70091	China, Ji Lin
s1240	Landrace	NE	PI 70458	China, Ji Lin
s1241	Landrace	NE	PI 88309	China, Ji Lin
s1242	Landrace	NE	PI 532436 A	China, Ji Lin
s1243	Landrace	NE	Tong Hua Ping Ding Xiang	China, Ji Lin
s1244	Landrace	NE	PI 467311 C	China, Ji Lin
s1245	Landrace	NE	PI 464915 B	China, Ji Lin
s1246	Landrace	NE	PI 70456	China, Ji Lin
s1247	Landrace	NE	PI 479724 B	China, Ji Lin
s1248	Landrace	NE	Bai Cheng Mo Shi Dou	China, Ji Lin
s1249	Landrace	NE	Ji Lin Cha Hei Hua	China, Ji Lin
s1269	Landrace	NE	PI 391586	China, Liao Ning
s1270	Landrace	NE	PI 602492	China, Liao Ning
s1271	Landrace	NE	PI 91164	China, Liao Ning
s1272	Landrace	NE	PI 88502	China, Liao Ning
s1273	Landrace	NE	Xiong 99-8	China, Liao Ning
s1274	Landrace	NE	PI 464914 B	China, Liao Ning
s1275	Landrace	NE	PI 88306	China, Liao Ning
s1276	Landrace	NE	PI 88486	China, Liao Ning
s1277	Landrace	NE	PI 470224	China, Liao Ning
s1278	Landrace	NE	PI 458511	China, Liao Ning
s1279	Landrace	NE	Bai Qi Ying Ge Dou	China, Liao Ning
s1280	Landrace	NE	Da Li Hei Dou -2	China, Liao Ning
s1281	Landrace	NE	Tie Jia Zi	China, Liao Ning
s1282	Landrace	NE	PI 54608-1	China, Liao Ning
s1283	Landrace	NE	Mao Yan Dou	China, Liao Ning
s1284	Landrace	NE	PI 88302-1	China, Liao Ning
s1285	Landrace	NE	PI 88352	China, Liao Ning
s1286	Landrace	NE	PI 88300	China, Liao Ning
s1287	Landrace	NE	PI 88351	China, Liao Ning
s1288	Landrace	NE	PI 91165	China, Liao Ning
s1289	Landrace	NE	PI 88458	China, Liao Ning
s1540	Landrace	NE	Mukden	China, Liao Ning
s1866	Cultivate	NE	Sui Nong No.15	China, Hei Long Jiang
s1867	Cultivate	NE	Sui Nong No.8	China, Hei Long Jiang
s1868	Cultivate	NE	Kang Xian No.2	China, Hei Long Jiang
s1869	Cultivate	NE	Dong Nong No.42	China, Hei Long Jiang
s1870	Cultivate	NE	Sui Nong No.20	China, Hei Long Jiang
s1871	Cultivate	NE	Xiao Li Dou No.9	China, Hei Long Jiang
s1872	Cultivate	NE	Nen Feng No.15	China, Hei Long Jiang
s1873	Cultivate	NE	He Feng No.39	China, Hei Long Jiang
s1874	Cultivate	NE	Hei He Nano.27	China, Hei Long Jiang
s1875	Cultivate	NE	He Feng No.43	China, Hei Long Jiang
s1876	Cultivate	NE	He Feng No.40	China, Hei Long Jiang
s1877	Cultivate	NE	He Feng No.45	China, Hei Long Jiang
s1878	Cultivate	NE	He Feng No.55	China, Hei Long Jiang
s1879	Cultivate	NE	Dong Nong No.48	China, Hei Long Jiang
s1880	Cultivate	NE	He Feng No.29	China, Hei Long Jiang
s1881	Cultivate	NE	Hei He Nano.43 *	China, Hei Long Jiang
s1882	Cultivate	NE	Dong Nong No.53	China, Hei Long Jiang
s1883	Cultivate	NE	Ken Feng No.23	China, Hei Long Jiang
s1884	Cultivate	NE	Hei Nong No.33	China, Hei Long Jiang
s1885	Cultivate	NE	Ken Feng No.11	China, Hei Long Jiang
s1886	Cultivate	NE	Feng Shou No.2	China, Hei Long Jiang
s1887	Cultivate	NE	Bei Dou No.49	China, Hei Long Jiang
s1888	Cultivate	NE	Feng Shou No.17	China, Hei Long Jiang
s1889	Cultivate	NE	Dong Nong No.49	China, Hei Long Jiang
s1890	Cultivate	NE	Hei Nong No.63	China, Hei Long Jiang
s1891	Cultivate	NE	Feng Shou No.10	China, Hei Long Jiang
s1892	Cultivate	NE	He Feng No.50	China, Hei Long Jiang
s1893	Cultivate	NE	Hei He Nano.18	China, Hei Long Jiang
s1894	Cultivate	NE	Sui Nong No.4	China, Hei Long Jiang
s1895	Cultivate	NE	Ken Feng No.7	China, Hei Long Jiang
s1896	Cultivate	NE	Ken Feng No.9	China, Hei Long Jiang
s1897	Cultivate	NE	Ken Feng No.10	China, Hei Long Jiang
s1898	Cultivate	NE	Nen Feng No.18	China, Hei Long Jiang
s1899	Cultivate	NE	Hei He Nano.7	China, Hei Long Jiang
s1900	Cultivate	NE	Sui Nong No.35	China, Hei Long Jiang
s1901	Cultivate	NE	Hei Nong No.44	China, Hei Long Jiang
s1902	Cultivate	NE	Hei He Nano.8	China, Hei Long Jiang
s1903	Cultivate	NE	Feng Shou No.9	China, Hei Long Jiang
s1904	Cultivate	NE	Bei Feng No.2	China, Hei Long Jiang
s1905	Cultivate	NE	Ken Feng No.16 -2	China, Hei Long Jiang
s1906	Cultivate	NE	Ken Feng No.5	China, Hei Long Jiang
s1907	Cultivate	NE	Hei Jian No.1	China, Hei Long Jiang
s1908	Cultivate	NE	Hei Nong No.35	China, Hei Long Jiang
s1909	Cultivate	NE	He Feng No.38	China, Hei Long Jiang
s1910	Cultivate	NE	Tie Feng No.18 *	China, Hei Long Jiang
s1911	Cultivate	NE	Feng Shou No.12	China, Hei Long Jiang
s1912	Cultivate	NE	Ke Jiao 112023	China, Hei Long Jiang
s1913	Cultivate	NE	Sui Nong No.21	China, Hei Long Jiang
s1914	Cultivate	NE	Sui Nong No.28	China, Hei Long Jiang
s1915	Cultivate	NE	He Feng No.34	China, Hei Long Jiang
s1916	Cultivate	NE	Feng Shou No.6	China, Hei Long Jiang
s1917	Cultivate	NE	Hei He Nano.19	China, Hei Long Jiang
s1918	Cultivate	NE	Hei Nong No.43	China, Hei Long Jiang
s1919	Cultivate	NE	Bei Dou No.12	China, Hei Long Jiang
s1920	Cultivate	NE	Sui Nong No.14 -1	China, Hei Long Jiang
s1921	Cultivate	NE	Bei Dou No.17	China, Hei Long Jiang
s1922	Cultivate	NE	He Dou No.3	China, Hei Long Jiang
s1923	Cultivate	NE	Hei He Nano.24	China, Hei Long Jiang
s1924	Cultivate	NE	Sui Nong No.1 -1	China, Hei Long Jiang
s1925	Cultivate	NE	Sui Fu 095016	China, Hei Long Jiang
s1926	Cultivate	NE	Dong Nong L202	China, Hei Long Jiang
s1927	Cultivate	NE	He Dou No.2	China, Hei Long Jiang
s1928	Cultivate	NE	Bei Dou No.34	China, Hei Long Jiang
s1929	Cultivate	NE	Hei Nong No.37 -2	China, Hei Long Jiang
s1930	Cultivate	NE	Bei Feng No.11	China, Hei Long Jiang
s1931	Cultivate	NE	Hei He Nano.30	China, Hei Long Jiang
s1932	Cultivate	NE	Sui Nong No.26	China, Hei Long Jiang
s1933	Cultivate	NE	Ken Feng No.16 -1	China, Hei Long Jiang
s1934	Cultivate	NE	Hei He Nano.47	China, Hei Long Jiang
s1935	Cultivate	NE	Kang Xian No.4	China, Hei Long Jiang
s1936	Cultivate	NE	Hei Jiao 092400	China, Hei Long Jiang
s1937	Cultivate	NE	Ken Dou No.32	China, Hei Long Jiang
s1938	Cultivate	NE	Hei Jiao 092145	China, Hei Long Jiang
s1939	Cultivate	NE	Jiu Feng No.1	China, Hei Long Jiang
s1940	Cultivate	NE	Hei Nong No.61	China, Hei Long Jiang
s1941	Cultivate	NE	Hei He Nano.14	China, Hei Long Jiang
s1942	Cultivate	NE	Feng Shou No.16	China, Hei Long Jiang
s1943	Cultivate	NE	Hei He Nano.3	China, Hei Long Jiang
s1944	Cultivate	NE	He Feng No.37	China, Hei Long Jiang
s1945	Cultivate	NE	Bei Dou No.16	China, Hei Long Jiang
s1946	Cultivate	NE	Hei He Nano.31	China, Hei Long Jiang
s1947	Cultivate	NE	Bei Dou No.5	China, Hei Long Jiang
s1948	Cultivate	NE	Ken Feng No.13	China, Hei Long Jiang
s1949	Cultivate	NE	Sui Nong 14－3	China, Hei Long Jiang
s1950	Cultivate	NE	He Hang 2010239	China, Hei Long Jiang
s1951	Cultivate	NE	Ken Dou No.26	China, Hei Long Jiang
s1952	Cultivate	NE	He Feng No.24	China, Hei Long Jiang
s1953	Cultivate	NE	Bei Dou No.26	China, Hei Long Jiang
s1954	Cultivate	NE	Bei Dou No.38	China, Hei Long Jiang
s1955	Cultivate	NE	Ken Dou No.31	China, Hei Long Jiang
s1956	Cultivate	NE	Feng Shou No.13	China, Hei Long Jiang
s1957	Cultivate	NE	PI 597440 B	China, Hei Long Jiang
s1958	Cultivate	NE	Hei He Nano.39	China, Hei Long Jiang
s1959	Cultivate	NE	He Feng No.23	China, Hei Long Jiang
s1960	Cultivate	NE	Hei He Nano.26	China, Hei Long Jiang
s1961	Cultivate	NE	Ken Dou No.28	China, Hei Long Jiang
s1962	Cultivate	NE	Hei He Nano.45	China, Hei Long Jiang
s1963	Cultivate	NE	He Feng No.36	China, Hei Long Jiang
s1964	Cultivate	NE	He Jiao 11188	China, Hei Long Jiang
s1965	Cultivate	NE	Bei Dou No.40	China, Hei Long Jiang
s1966	Cultivate	NE	Sui Nong No.23	China, Hei Long Jiang
s1967	Cultivate	NE	Bei Dou No.6	China, Hei Long Jiang
s1968	Cultivate	NE	He Jiao 11881	China, Hei Long Jiang
s1969	Cultivate	NE	Sui 093690	China, Hei Long Jiang
s1970	Cultivate	NE	Ke Jiao 10268	China, Hei Long Jiang
s1971	Cultivate	NE	Feng Shou No.15	China, Hei Long Jiang
s1972	Cultivate	NE	Dong Nong No.54	China, Hei Long Jiang
s1973	Cultivate	NE	Hei Nong No.54	China, Hei Long Jiang
s1974	Cultivate	NE	He Feng No.44	China, Hei Long Jiang
s1975	Cultivate	NE	Ke Jiao 11304	China, Hei Long Jiang
s1976	Cultivate	NE	Ha 89015	China, Hei Long Jiang
s1977	Cultivate	NE	He Feng No.47	China, Hei Long Jiang
s1978	Cultivate	NE	Jin Yuan No.55 -1	China, Hei Long Jiang
s1979	Cultivate	NE	Hui Nong 0810	China, Hei Long Jiang
s1980	Cultivate	NE	Hei He Nano.12	China, Hei Long Jiang
s1981	Cultivate	NE	Hei He Nano.15	China, Hei Long Jiang
s1982	Cultivate	NE	Bei Dou No.30	China, Hei Long Jiang
s1983	Cultivate	NE	Sui 02339	China, Hei Long Jiang
s1984	Cultivate	NE	Ke Jiao 091724	China, Hei Long Jiang
s1985	Cultivate	NE	Bei Feng No.8	China, Hei Long Jiang
s1986	Cultivate	NE	Hei He Nano.9	China, Hei Long Jiang
s1987	Cultivate	NE	Feng Shou No.22	China, Hei Long Jiang
s1988	Cultivate	NE	Sui 093577	China, Hei Long Jiang
s1989	Cultivate	NE	Ken Feng No.20	China, Hei Long Jiang
s1990	Cultivate	NE	Hei He Nano.28	China, Hei Long Jiang
s1991	Cultivate	NE	Hei He Nano.38	China, Hei Long Jiang
s1992	Cultivate	NE	Hei He Nano.10	China, Hei Long Jiang
s1993	Cultivate	NE	Hei Nong No.46	China, Hei Long Jiang
s1994	Cultivate	NE	He Nan12-834	China, Hei Long Jiang
s1995	Cultivate	NE	Hei He Nano.53	China, Hei Long Jiang
s1996	Cultivate	NE	Hei He Nano.37	China, Hei Long Jiang
s1997	Cultivate	NE	He Jiao 2010230	China, Hei Long Jiang
s1998	Cultivate	NE	Hei He Nano.52	China, Hei Long Jiang
s1999	Cultivate	NE	Dong Nong No.4	China, Hei Long Jiang
s2000	Cultivate	NE	Hei He Nano.49	China, Hei Long Jiang
s2001	Cultivate	NE	Bei Feng No.9	China, Hei Long Jiang
s2002	Cultivate	NE	Bei Dou No.42	China, Hei Long Jiang
s2003	Cultivate	NE	Hei Nong No.65 -1	China, Hei Long Jiang
s2004	Cultivate	NE	Dong Nong No.46	China, Hei Long Jiang
s2005	Cultivate	NE	Bei Feng No.14	China, Hei Long Jiang
s2006	Cultivate	NE	Dong Nong 1125	China, Hei Long Jiang
s2007	Cultivate	NE	Sui Nong No.18	China, Hei Long Jiang
s2008	Cultivate	NE	Hei Nong No.45	China, Hei Long Jiang
s2009	Cultivate	NE	Hei He Nano.5	China, Hei Long Jiang
s2010	Cultivate	NE	Bei Dou No.54	China, Hei Long Jiang
s2011	Cultivate	NE	Hei Long Jiang No.41 -1	China, Hei Long Jiang
s2012	Cultivate	NE	Ha 96016	China, Hei Long Jiang
s2013	Cultivate	NE	Ke Jiao 11-1124	China, Hei Long Jiang
s2014	Cultivate	NE	Feng Shou No.5	China, Hei Long Jiang
s2015	Cultivate	NE	Hei He Nano.51	China, Hei Long Jiang
s2016	Cultivate	NE	Ke Shan No.1 *	China, Hei Long Jiang
s2017	Cultivate	NE	Hei He Nano.41	China, Hei Long Jiang
s2018	Cultivate	NE	Ken Feng No.17	China, Hei Long Jiang
s2019	Cultivate	NE	Hei Nong No.53	China, Hei Long Jiang
s2020	Cultivate	NE	Feng Shou No.19	China, Hei Long Jiang
s2021	Cultivate	NE	Sui 02336	China, Hei Long Jiang
s2022	Cultivate	NE	Sui Nong No.24	China, Hei Long Jiang
s2023	Cultivate	NE	Hong Feng No.11	China, Hei Long Jiang
s2024	Cultivate	NE	Hei He Nano.40	China, Hei Long Jiang
s2025	Cultivate	NE	Sui Nong No.19	China, Hei Long Jiang
s2026	Cultivate	NE	Sui Nong No.1 -2	China, Hei Long Jiang
s2027	Cultivate	NE	Ken Feng No.12	China, Hei Long Jiang
s2028	Cultivate	NE	Dong Nong No.56	China, Hei Long Jiang
s2029	Cultivate	NE	Bei Dou No.33	China, Hei Long Jiang
s2030	Cultivate	NE	Bei Dou No.35	China, Hei Long Jiang
s2031	Cultivate	NE	Sui Nong No.12	China, Hei Long Jiang
s2032	Cultivate	NE	Hei Nong No.56	China, Hei Long Jiang
s2033	Cultivate	NE	Dong Nong No.55	China, Hei Long Jiang
s2034	Cultivate	NE	Ke Fu 11707	China, Hei Long Jiang
s2035	Cultivate	NE	Ha No.969	China, Hei Long Jiang
s2036	Cultivate	NE	Ken Dou No.34	China, Hei Long Jiang
s2037	Cultivate	NE	Ha 91016 -1	China, Hei Long Jiang
s2038	Cultivate	NE	Jiu Feng No.6	China, Hei Long Jiang
s2039	Cultivate	NE	Jiu Nong No.24	China, Hei Long Jiang
s2040	Cultivate	NE	Bei Dou No.24	China, Hei Long Jiang
s2041	Cultivate	NE	Bei Dou No.23	China, Hei Long Jiang
s2042	Cultivate	NE	Hei He Nano.20	China, Hei Long Jiang
s2043	Cultivate	NE	Hei He Nano.17	China, Hei Long Jiang
s2044	Cultivate	NE	He 0201667	China, Hei Long Jiang
s2045	Cultivate	NE	Hei He Nano.13	China, Hei Long Jiang
s2046	Cultivate	NE	Bei Dou No.19	China, Hei Long Jiang
s2047	Cultivate	NE	Hei He Nano.34	China, Hei Long Jiang
s2048	Cultivate	NE	Dong Nong 0112	China, Hei Long Jiang
s2049	Cultivate	NE	He Feng No.42	China, Hei Long Jiang
s2050	Cultivate	NE	PI 597440 C	China, Hei Long Jiang
s2051	Cultivate	NE	Hei He Nano.32	China, Hei Long Jiang
s2052	Cultivate	NE	Hei Nong No.38	China, Hei Long Jiang
s2053	Cultivate	NE	Ken Jian No.28	China, Hei Long Jiang
s2054	Cultivate	NE	Hei He Nano.16	China, Hei Long Jiang
s2055	Cultivate	NE	Ke Jiao 09333	China, Hei Long Jiang
s2056	Cultivate	NE	Ke 12-1050	China, Hei Long Jiang
s2057	Cultivate	NE	Bei Dou No.36	China, Hei Long Jiang
s2058	Cultivate	NE	He Jiao 2010651	China, Hei Long Jiang
s2059	Cultivate	NE	Ken Feng No.22	China, Hei Long Jiang
s2060	Cultivate	NE	Hei He Nano.29	China, Hei Long Jiang
s2061	Cultivate	NE	Dong Nong No.163	China, Hei Long Jiang
s2062	Cultivate	NE	Dong Nong No.61	China, Hei Long Jiang
s2063	Cultivate	NE	Hei Nong No.66	China, Hei Long Jiang
s2064	Cultivate	NE	Hei Nong No.52	China, Hei Long Jiang
s2065	Cultivate	NE	Feng Shou No.20	China, Hei Long Jiang
s2066	Cultivate	NE	Hei He Nano.23	China, Hei Long Jiang
s2067	Cultivate	NE	Ken Dou No.36	China, Hei Long Jiang
s2068	Cultivate	NE	Bei Dou No.46	China, Hei Long Jiang
s2069	Cultivate	NE	Hei He Nano.50	China, Hei Long Jiang
s2070	Cultivate	NE	Hei Nong No.62	China, Hei Long Jiang
s2071	Cultivate	NE	Dong Nong 9602	China, Hei Long Jiang
s2072	Cultivate	NE	Bei Dou No.53	China, Hei Long Jiang
s2073	Cultivate	NE	Sui Nong No.11	China, Hei Long Jiang
s2074	Cultivate	NE	Sui Nong No.5	China, Hei Long Jiang
s2075	Cultivate	NE	He Hang 2010376	China, Hei Long Jiang
s2076	Cultivate	NE	Bei Dou No.52	China, Hei Long Jiang
s2077	Cultivate	NE	He Feng No.41	China, Hei Long Jiang
s2078	Cultivate	NE	Bei Dou No.41	China, Hei Long Jiang
s2079	Cultivate	NE	Ha No.963	China, Hei Long Jiang
s2080	Cultivate	NE	Jiu Nong No.26	China, Hei Long Jiang
s2081	Cultivate	NE	Feng Shou No.7	China, Hei Long Jiang
s2082	Cultivate	NE	Hei He Nano.35	China, Hei Long Jiang
s2083	Cultivate	NE	Hei He Nano.33	China, Hei Long Jiang
s2084	Cultivate	NE	Feng Shou No.26	China, Hei Long Jiang
s2085	Cultivate	NE	Sui 096081	China, Hei Long Jiang
s2086	Cultivate	NE	Jiu Feng No.3	China, Hei Long Jiang
s2087	Cultivate	NE	Nen Feng No.12	China, Hei Long Jiang
s2088	Cultivate	NE	Sui Nong No.3	China, Hei Long Jiang
s2089	Cultivate	NE	Feng Shou No.27	China, Hei Long Jiang
s2090	Cultivate	NE	He 0023	China, Hei Long Jiang
s2091	Cultivate	NE	Hei He Nano.48	China, Hei Long Jiang
s2092	Cultivate	NE	Hei Nong No.67	China, Hei Long Jiang
s2093	Cultivate	NE	Nen Feng No.17	China, Hei Long Jiang
s2094	Cultivate	NE	Jiu Feng No.8	China, Hei Long Jiang
s2095	Cultivate	NE	Dong Nong No.57	China, Hei Long Jiang
s2096	Cultivate	NE	Jiu Feng No.10	China, Hei Long Jiang
s2097	Cultivate	NE	Hei He Nano.44	China, Hei Long Jiang
s2098	Cultivate	NE	Hei Jiao 091553	China, Hei Long Jiang
s2099	Cultivate	NE	Dong Nong No.1	China, Hei Long Jiang
s2100	Cultivate	NE	Feng Shou No.1	China, Hei Long Jiang
s2101	Cultivate	NE	Dong Nong No.60	China, Hei Long Jiang
s2102	Cultivate	NE	Dong Nong No.434	China, Hei Long Jiang
s2103	Cultivate	NE	Jiu Feng No.7	China, Hei Long Jiang
s2104	Cultivate	NE	Dong Da No.1	China, Hei Long Jiang
s2105	Cultivate	NE	Feng Shou No.23	China, Hei Long Jiang
s2106	Cultivate	NE	Ha 9854041	China, Hei Long Jiang
s2107	Cultivate	NE	Hei He Nano.42	China, Hei Long Jiang
s2108	Cultivate	NE	Hei He Nano.21	China, Hei Long Jiang
s2109	Cultivate	NE	Sui Fu 105070	China, Hei Long Jiang
s2110	Cultivate	NE	Sui Nong No.17	China, Hei Long Jiang
s2111	Cultivate	NE	Hei He Nano.11	China, Hei Long Jiang
s2112	Cultivate	NE	Ke 4430-20	China, Hei Long Jiang
s2113	Cultivate	NE	Bei Dou No.10	China, Hei Long Jiang
s2114	Cultivate	NE	Hei Nong No.37 -1	China, Hei Long Jiang
s2115	Cultivate	NE	Feng Shou No.14	China, Hei Long Jiang
s2116	Cultivate	NE	Hei Jiao 011778	China, Hei Long Jiang
s2117	Cultivate	NE	Sui 107283	China, Hei Long Jiang
s2118	Cultivate	NE	Hei He Nano.25	China, Hei Long Jiang
s2119	Cultivate	NE	Feng Shou No.24 -1	China, Hei Long Jiang
s2120	Cultivate	NE	Hei He Nano.54	China, Hei Long Jiang
s2121	Cultivate	NE	Feng Shou No.25	China, Hei Long Jiang
s2122	Cultivate	NE	Sui Nong No.34	China, Hei Long Jiang
s2123	Cultivate	NE	PI 548340	China, Hei Long Jiang
s2124	Cultivate	NE	Sui Nong 085262	China, Hei Long Jiang
s2125	Cultivate	NE	Hong Feng No.8	China, Hei Long Jiang
s2126	Cultivate	NE	Hei He Nano.6	China, Hei Long Jiang
s2127	Cultivate	NE	Long Pin 03-311	China, Hei Long Jiang
s2128	Cultivate	NE	Hei Long Jiang No.41 -2	China, Hei Long Jiang
s2129	Cultivate	NE	Hei Nong No.11	China, Hei Long Jiang
s2130	Cultivate	NE	Hei Nong No.50 -1	China, Hei Long Jiang
s2131	Cultivate	NE	Ke Jiao 101518	China, Hei Long Jiang
s2132	Cultivate	NE	Hei He Nano.22	China, Hei Long Jiang
s2133	Cultivate	NE	Hong Feng No.3	China, Hei Long Jiang
s2134	Cultivate	NE	Bei Dou No.8	China, Hei Long Jiang
s2135	Cultivate	NE	Hong Feng No.2	China, Hei Long Jiang
s2136	Cultivate	NE	Jiu Nong No.9	China, Hei Long Jiang
s2137	Cultivate	NE	Feng Shou No.24 -2	China, Hei Long Jiang
s2138	Cultivate	NE	Feng Shou No.21	China, Hei Long Jiang
s2139	Cultivate	NE	Sui Nong No.29	China, Hei Long Jiang
s2140	Cultivate	NE	Bian Jing	China, Hei Long Jiang
s2141	Cultivate	NE	Sui Nong No.6	China, Hei Long Jiang
s2142	Cultivate	NE	Bei Feng No.3	China, Hei Long Jiang
s2143	Cultivate	NE	Ken Nong No.30	China, Hei Long Jiang
s2144	Cultivate	NE	Mu Feng No.1 -2	China, Hei Long Jiang
s2145	Cultivate	NE	Kang Xian No.9	China, Hei Long Jiang
s2146	Cultivate	NE	Dong Nong 01-1234	China, Hei Long Jiang
s2147	Cultivate	NE	Hei Nong No.39	China, Hei Long Jiang
s2148	Cultivate	NE	Feng Shou No.11	China, Hei Long Jiang
s2149	Cultivate	NE	He Feng No.33	China, Hei Long Jiang
s2150	Cultivate	NE	Ken Feng No.18	China, Hei Long Jiang
s2151	Cultivate	NE	Nen Feng No.4	China, Hei Long Jiang
s2152	Cultivate	NE	Dong Da No.2	China, Hei Long Jiang
s2153	Cultivate	NE	Hei Nong No.34	China, Hei Long Jiang
s2154	Cultivate	NE	Hei Nong No.30	China, Hei Long Jiang
s2155	Cultivate	NE	Sui Nong No.31	China, Hei Long Jiang
s2156	Cultivate	NE	Mu Feng No.1 -3	China, Hei Long Jiang
s2157	Cultivate	NE	Wea	China, Hei Long Jiang
s2158	Cultivate	NE	Dong Nong No.37	China, Hei Long Jiang
s2159	Cultivate	NE	Nen Feng No.1	China, Hei Long Jiang
s2160	Cultivate	NE	Bei Dou No.2	China, Hei Long Jiang
s2161	Cultivate	NE	Mu Feng No.7	China, Hei Long Jiang
s2162	Cultivate	NE	Hei Nong No.47	China, Hei Long Jiang
s2163	Cultivate	NE	Hei Nong No.16	China, Hei Long Jiang
s2164	Cultivate	NE	Hei Nong No.31	China, Hei Long Jiang
s2165	Cultivate	NE	Hei Nong No.23	China, Hei Long Jiang
s2166	Cultivate	NE	Jiu Feng No.4	China, Hei Long Jiang
s2167	Cultivate	NE	Dong Nong No.33	China, Hei Long Jiang
s2168	Cultivate	NE	Hei Nong No.28	China, Hei Long Jiang
s2169	Cultivate	NE	Hei Nong No.26	China, Hei Long Jiang
s2170	Cultivate	NE	Bei Dou No.37	China, Hei Long Jiang
s2171	Cultivate	NE	Hei Nong No.32	China, Hei Long Jiang
s2172	Cultivate	NE	Ha 91016 -2	China, Hei Long Jiang
s2173	Cultivate	NE	Hei Nong No.3	China, Hei Long Jiang
s2174	Cultivate	NE	Ken Nong No.28	China, Hei Long Jiang
s2175	Cultivate	NE	Hei Nong No.6	China, Hei Long Jiang
s2176	Cultivate	NE	Sui Nong No.44	China, Hei Long Jiang
s2177	Cultivate	NE	Sui Nong No.42	China, Hei Long Jiang
s2178	Cultivate	NE	Sui Nong No.36	China, Hei Long Jiang
s2179	Cultivate	NE	Nen Ao No.5	China, Hei Long Jiang
s2180	Cultivate	NE	Ken Nong No.31	China, Hei Long Jiang
s2181	Cultivate	NE	Ken Feng No.16	China, Hei Long Jiang
s2182	Cultivate	NE	Ken Dou No.65	China, Hei Long Jiang
s2183	Cultivate	NE	Ken Dou No.43	China, Hei Long Jiang
s2184	Cultivate	NE	Ken Dou No.40	China, Hei Long Jiang
s2185	Cultivate	NE	Ken Dou No.39	China, Hei Long Jiang
s2186	Cultivate	NE	Ke Shan No.1 -2	China, Hei Long Jiang
s2187	Cultivate	NE	Jin Yuan No.55 -2	China, Hei Long Jiang
s2188	Cultivate	NE	Hei Nong No.83	China, Hei Long Jiang
s2189	Cultivate	NE	Hei Nong No.75	China, Hei Long Jiang
s2190	Cultivate	NE	Hei Nong No.71	China, Hei Long Jiang
s2191	Cultivate	NE	Hei Nong No.70	China, Hei Long Jiang
s2192	Cultivate	NE	Hei Nong No.65 -2	China, Hei Long Jiang
s2193	Cultivate	NE	Hei Nong No.55	China, Hei Long Jiang
s2194	Cultivate	NE	Hei He Nano.43 -2	China, Hei Long Jiang
s2195	Cultivate	NE	He Nanong No.97	China, Hei Long Jiang
s2196	Cultivate	NE	He Nanong No.95	China, Hei Long Jiang
s2197	Cultivate	NE	He Nanong No.75	China, Hei Long Jiang
s2198	Cultivate	NE	He Nanong No.71	China, Hei Long Jiang
s2199	Cultivate	NE	He Nanong No.70	China, Hei Long Jiang
s2200	Cultivate	NE	Dong Sheng No.7 -2	China, Hei Long Jiang
s2201	Cultivate	NE	Dong Sheng No.6	China, Hei Long Jiang
s2202	Cultivate	NE	Dong Sheng No.53	China, Hei Long Jiang
s2203	Cultivate	NE	Dong Sheng No.52	China, Hei Long Jiang
s2204	Cultivate	NE	Dong Sheng No.50	China, Hei Long Jiang
s2205	Cultivate	NE	Dong Sheng No.48	China, Hei Long Jiang
s2206	Cultivate	NE	Dong Sheng No.47	China, Hei Long Jiang
s2207	Cultivate	NE	Dong Sheng No.45	China, Hei Long Jiang
s2208	Cultivate	NE	Dong Sheng No.44	China, Hei Long Jiang
s2209	Cultivate	NE	Dong Sheng No.42	China, Hei Long Jiang
s2210	Cultivate	NE	Dong Sheng No.41	China, Hei Long Jiang
s2211	Cultivate	NE	Dong Sheng No.40	China, Hei Long Jiang
s2212	Cultivate	NE	Dong Sheng No.39	China, Hei Long Jiang
s2213	Cultivate	NE	Dong Sheng No.38	China, Hei Long Jiang
s2214	Cultivate	NE	Dong Sheng No.37	China, Hei Long Jiang
s2215	Cultivate	NE	Dong Sheng No.36	China, Hei Long Jiang
s2216	Cultivate	NE	Dong Sheng No.35	China, Hei Long Jiang
s2217	Cultivate	NE	Dong Sheng No.34	China, Hei Long Jiang
s2218	Cultivate	NE	Dong Sheng No.33	China, Hei Long Jiang
s2219	Cultivate	NE	Dong Sheng No.29	China, Hei Long Jiang
s2220	Cultivate	NE	Dong Sheng No.27	China, Hei Long Jiang
s2221	Cultivate	NE	Dong Sheng No.2	China, Hei Long Jiang
s2222	Cultivate	NE	Dong Sheng No.17	China, Hei Long Jiang
s2223	Cultivate	NE	Dong Sheng No.16	China, Hei Long Jiang
s2224	Cultivate	NE	Dong Sheng No.1 -3	China, Hei Long Jiang
s2232	Cultivate	NE	Ji Lin No.20	China, Ji Lin
s2233	Cultivate	NE	Ji Yu No.84	China, Ji Lin
s2234	Cultivate	NE	Ji Lin No.3	China, Ji Lin
s2235	Cultivate	NE	Zhang Nong No.17	China, Ji Lin
s2236	Cultivate	NE	Zhang Nong No.15	China, Ji Lin
s2237	Cultivate	NE	Zi Hua Dou	China, Ji Lin
s2238	Cultivate	NE	Ji Yu No.69	China, Ji Lin
s2239	Cultivate	NE	Ji Yu No.50	China, Ji Lin
s2240	Cultivate	NE	Ji Mi Dou No.1	China, Ji Lin
s2241	Cultivate	NE	Ji Ke Dou No.2	China, Ji Lin
s2242	Cultivate	NE	Ji Lin No.41	China, Ji Lin
s2243	Cultivate	NE	Ji Nong No.21	China, Ji Lin
s2244	Cultivate	NE	Ji Yu No.57	China, Ji Lin
s2245	Cultivate	NE	Jiu Nong No.20	China, Ji Lin
s2246	Cultivate	NE	Ji Yu No.55	China, Ji Lin
s2247	Cultivate	NE	Ji Yu No.89	China, Ji Lin
s2248	Cultivate	NE	Jiu Nong No.29	China, Ji Lin
s2249	Cultivate	NE	Ji Lin No.36	China, Ji Lin
s2250	Cultivate	NE	Jiu Nong No.25	China, Ji Lin
s2251	Cultivate	NE	Gong Jiao 2003327	China, Ji Lin
s2252	Cultivate	NE	Ji Lin No.43 -2	China, Ji Lin
s2253	Cultivate	NE	Ji No.94	China, Ji Lin
s2254	Cultivate	NE	Ji Yu No.68	China, Ji Lin
s2255	Cultivate	NE	Ji Lin Xiao Li Dou	China, Ji Lin
s2256	Cultivate	NE	Jiu Nong No.31	China, Ji Lin
s2257	Cultivate	NE	Ji Lin No.38	China, Ji Lin
s2258	Cultivate	NE	Ji Yu No.52	China, Ji Lin
s2259	Cultivate	NE	Ji Yu No.71	China, Ji Lin
s2260	Cultivate	NE	Ji Ke Dou No.5	China, Ji Lin
s2261	Cultivate	NE	Ji Nong No.22	China, Ji Lin
s2262	Cultivate	NE	Ji Dou No.7 -1	China, Ji Lin
s2263	Cultivate	NE	Ji Yu No.77	China, Ji Lin
s2264	Cultivate	NE	Ji Lin No.27	China, Ji Lin
s2265	Cultivate	NE	Ji Lin No.30	China, Ji Lin
s2266	Cultivate	NE	Jiu Nong No.22	China, Ji Lin
s2267	Cultivate	NE	Ji Yu No.62	China, Ji Lin
s2268	Cultivate	NE	Ji Yu No.31	China, Ji Lin
s2269	Cultivate	NE	Ji Lin Xiao Li No.4	China, Ji Lin
s2270	Cultivate	NE	Ji Yu No.64 -1	China, Ji Lin
s2271	Cultivate	NE	Ji Dou No.15 -1	China, Ji Lin
s2272	Cultivate	NE	Gong Jiao 2003305	China, Ji Lin
s2273	Cultivate	NE	Ji Yu No.67	China, Ji Lin
s2274	Cultivate	NE	Ji Yu No.66	China, Ji Lin
s2275	Cultivate	NE	Ji Lin No.47	China, Ji Lin
s2276	Cultivate	NE	Ji Lin Xiao Li No.1	China, Ji Lin
s2277	Cultivate	NE	Ji Lin No.1	China, Ji Lin
s2278	Cultivate	NE	Ji Yu No.73	China, Ji Lin
s2279	Cultivate	NE	Ji Yu No.70	China, Ji Lin
s2280	Cultivate	NE	Ji Lin No.39 -1	China, Ji Lin
s2281	Cultivate	NE	Ji Yu No.64 -2	China, Ji Lin
s2282	Cultivate	NE	Ji Lin No.44	China, Ji Lin
s2283	Cultivate	NE	Ji Lin No.26	China, Ji Lin
s2284	Cultivate	NE	Gong Ye 03-5570	China, Ji Lin
s2285	Cultivate	NE	Gong Ye 03-7239	China, Ji Lin
s2286	Cultivate	NE	Ji Yu No.88	China, Ji Lin
s2287	Cultivate	NE	Ji Lin No.5	China, Ji Lin
s2288	Cultivate	NE	Ji Lin No.39 -2	China, Ji Lin
s2289	Cultivate	NE	Zao Feng No.1	China, Ji Lin
s2290	Cultivate	NE	Gong Ye 04-L15	China, Ji Lin
s2291	Cultivate	NE	Ji Lin No.24	China, Ji Lin
s2292	Cultivate	NE	Gong Ye 5056	China, Ji Lin
s2293	Cultivate	NE	Gong Ye 04 L-141	China, Ji Lin
s2294	Cultivate	NE	Za Jiao Dou No.1	China, Ji Lin
s2295	Cultivate	NE	Ji Lin No.16	China, Ji Lin
s2296	Cultivate	NE	Ji Yu No.47	China, Ji Lin
s2297	Cultivate	NE	Ji Lin No.34	China, Ji Lin
s2298	Cultivate	NE	Ji Lin Cha Li Hua	China, Ji Lin
s2299	Cultivate	NE	Ji Lin No.43 -1	China, Ji Lin
s2300	Cultivate	NE	Ji Yu No.72	China, Ji Lin
s2301	Cultivate	NE	Ji Nong No.48	China, Ji Lin
s2302	Cultivate	NE	Ji Nong No.45	China, Ji Lin
s2303	Cultivate	NE	Ji Nong No.44	China, Ji Lin
s2304	Cultivate	NE	Ji Nong No.43	China, Ji Lin
s2305	Cultivate	NE	Ji Nong No.41	China, Ji Lin
s2306	Cultivate	NE	Chang Nong No.39	China, Ji Lin
s2307	Cultivate	NE	Chang Nong No.26	China, Ji Lin
s2308	Cultivate	NE	Chang Nong No.16	China, Ji Lin
s2359	Cultivate	NE	Liao Dou No.14	China, Liao Ning
s2360	Cultivate	NE	Kai Dou No.16	China, Liao Ning
s2361	Cultivate	NE	Liao Dou No.23	China, Liao Ning
s2362	Cultivate	NE	Liao Dou No.13 -2	China, Liao Ning
s2363	Cultivate	NE	Shen 8512	China, Liao Ning
s2364	Cultivate	NE	Tie Feng No.39	China, Liao Ning
s2365	Cultivate	NE	Shen 8510	China, Liao Ning
s2366	Cultivate	NE	Tie Feng No.29	China, Liao Ning
s2367	Cultivate	NE	Tie Feng No.32	China, Liao Ning
s2368	Cultivate	NE	PI 548430	China, Liao Ning
s2369	Cultivate	NE	Liao Dou No.20	China, Liao Ning
s2370	Cultivate	NE	Liao Dou No.19	China, Liao Ning
s2371	Cultivate	NE	Liao Dou No.13 -1	China, Liao Ning
s2372	Cultivate	NE	Liao Xian No.1 -1	China, Liao Ning
s2373	Cultivate	NE	Kai Dou No.4	China, Liao Ning
s2374	Cultivate	NE	Liao 02 Q117	China, Liao Ning
s2375	Cultivate	NE	Liao Dou 13（2）	China, Liao Ning
s2376	Cultivate	NE	Shen 946136 -2	China, Liao Ning
s2377	Cultivate	NE	Tie Dou No.49	China, Liao Ning
s2378	Cultivate	NE	Liao Dou No.18	China, Liao Ning
s2379	Cultivate	NE	Liao 02140	China, Liao Ning
s2380	Cultivate	NE	Liao 08 Pin No.28	China, Liao Ning
s2381	Cultivate	NE	Shen 946136 -1	China, Liao Ning
s2382	Cultivate	NE	Tie Feng No.8	China, Liao Ning
s2383	Cultivate	NE	Liao Xian No.1 -2	China, Liao Ning
s2384	Cultivate	NE	Liao Dou No.30	China, Liao Ning
s2385	Cultivate	NE	Tie Dou No.99	China, Liao Ning
s2386	Cultivate	NE	Tie Dou No.98	China, Liao Ning
s2387	Cultivate	NE	Tie Dou No.93	China, Liao Ning
s2388	Cultivate	NE	Tie Dou No.92	China, Liao Ning
s2389	Cultivate	NE	Tie Dou No.89	China, Liao Ning
s2390	Cultivate	NE	Tie Dou No.86	China, Liao Ning
s2391	Cultivate	NE	Tie Dou No.85	China, Liao Ning
s2392	Cultivate	NE	Tie Dou No.84	China, Liao Ning
s2393	Cultivate	NE	Tie Dou No.82	China, Liao Ning
s2394	Cultivate	NE	Tie Dou No.81	China, Liao Ning
s2395	Cultivate	NE	Tie Dou No.80	China, Liao Ning
s2396	Cultivate	NE	Tie Dou No.67	China, Liao Ning
s2397	Cultivate	NE	Tie Dou No.43	China, Liao Ning
s2398	Cultivate	NE	Tie Dou No.27	China, Liao Ning
s2399	Cultivate	NE	Shen Nong No.8	China, Liao Ning
s2400	Cultivate	NE	Liao Xian Dou No.2	China, Liao Ning
s2401	Cultivate	NE	Liao Dou No.56	China, Liao Ning
s2402	Cultivate	NE	Liao Dou No.52	China, Liao Ning
s2403	Cultivate	NE	Liao Dou No.50	China, Liao Ning
s2404	Cultivate	NE	Liao Dou No.49	China, Liao Ning
s2405	Cultivate	NE	Liao Dou No.48	China, Liao Ning
s2406	Cultivate	NE	Liao Dou No.47	China, Liao Ning
s2407	Cultivate	NE	Liao Dou No.46	China, Liao Ning
s2408	Cultivate	NE	Liao Dou No.45	China, Liao Ning
s2409	Cultivate	NE	Liao Dou No.44	China, Liao Ning
s2410	Cultivate	NE	Liao Dou No.43	China, Liao Ning
s2411	Cultivate	NE	Liao Dou No.42	China, Liao Ning
s2412	Cultivate	NE	Liao Dou No.34	China, Liao Ning
s2413	Cultivate	NE	Liao Dou No.32	China, Liao Ning
s2414	Cultivate	NE	Liao Dou No.15 -2	China, Liao Ning
s2415	Cultivate	NE	Kai Yu No.12	China, Liao Ning
s2416	Cultivate	NE	Fu Dou No.28	China, Liao Ning
s2417	Cultivate	NE	Fu Dou No.27	China, Liao Ning
s2418	Cultivate	NE	Dan Dou No.22	China, Liao Ning
s2419	Cultivate	NE	Dan Dou No.18	China, Liao Ning
s2420	Cultivate	NE	Meng Dou No.12	China, Nei Meng Gu
s2421	Cultivate	NE	Deng Ke No.5	China, Nei Meng Gu
s2422	Cultivate	NE	E Dou No.5	China, Nei Meng Gu
s2423	Cultivate	NE	Meng Dou No.38	China, Nei Meng Gu
s2424	Cultivate	NE	Deng Ke No.3 -2	China, Nei Meng Gu
s2425	Cultivate	NE	Meng Dou No.37 -1	China, Nei Meng Gu
s2426	Cultivate	NE	Meng Dou No.14	China, Nei Meng Gu
s2427	Cultivate	NE	Meng Dou No.37 -2	China, Nei Meng Gu
s2428	Cultivate	NE	Meng 9793-1	China, Nei Meng Gu
s2429	Cultivate	NE	Deng Ke No.8	China, Nei Meng Gu
s2430	Cultivate	NE	Meng Dou No.36 -1	China, Nei Meng Gu
s2431	Cultivate	NE	Deng Ke No.1	China, Nei Meng Gu
s2432	Cultivate	NE	Deng Ke No.5 -3	China, Nei Meng Gu
s2433	Cultivate	NE	Meng Dou No.9 （2）	China, Nei Meng Gu
s2434	Cultivate	NE	Meng Dou No.19	China, Nei Meng Gu
s2435	Cultivate	NE	Sheng Dou No.15	China, Nei Meng Gu
s2436	Cultivate	NE	Meng Ke Dou No.4	China, Nei Meng Gu
s2437	Cultivate	NE	Meng Ke Dou No.2	China, Nei Meng Gu
s2438	Cultivate	NE	Meng Dou No.45	China, Nei Meng Gu
s2439	Cultivate	NE	Meng Dou No.44	China, Nei Meng Gu
s2440	Cultivate	NE	Meng Dou No.43	China, Nei Meng Gu
s2441	Cultivate	NE	Meng Dou No.42	China, Nei Meng Gu
s2442	Cultivate	NE	Meng Dou No.39	China, Nei Meng Gu
s2443	Cultivate	NE	Meng Dou No.36 -2	China, Nei Meng Gu
s2444	Cultivate	NE	Meng Dou No.359	China, Nei Meng Gu
s2445	Cultivate	NE	Meng Dou No.30	China, Nei Meng Gu
s2446	Cultivate	NE	Meng Dou No.13	China, Nei Meng Gu
s2447	Cultivate	NE	Meng 1101	China, Nei Meng Gu
s2448	Cultivate	NE	Deng Ke No.14	China, Nei Meng Gu
s2449	Cultivate	NE	Chi Dou No.4	China, Nei Meng Gu
s2450	Cultivate	NE	Chi Dou No.3	China, Nei Meng Gu
s874	Wild	NE	PI 561355	China, Hei Long Jiang
s875	Wild	NE	PI 458538 -1	China, Hei Long Jiang
s876	Wild	NE	PI 479768	China, Hei Long Jiang
s877	Wild	NE	PI 464866 A	China, Hei Long Jiang
s878	Wild	NE	PI 464891 B	China, Ji Lin
s879	Wild	NE	PI 479746 B	China, Ji Lin
s880	Wild	NE	PI 407294	China, Ji Lin
s881	Wild	NE	PI 479753 C	China, Ji Lin
s882	Wild	NE	PI 464890 A	China, Ji Lin
s883	Wild	NE	PI 407290	China, Ji Lin
s884	Wild	NE	PI 479744	China, Ji Lin
s885	Wild	NE	PI 407299	China, Liao Ning
s886	Wild	NE	PI 464929 A -1	China, Liao Ning
s887	Wild	NE	PI 464926	China, Liao Ning
s1049	Landrace	HR	PI 567710	China, An Hui
s1050	Landrace	HR	PI 567713 D	China, An Hui
s1051	Landrace	HR	PI 567692	China, An Hui
s1052	Landrace	HR	PI 567696 C	China, An Hui
s1053	Landrace	HR	PI 567716 A	China, An Hui
s1054	Landrace	HR	PI 567686	China, An Hui
s1055	Landrace	HR	Si Xian Tu Li Wai	China, An Hui
s1056	Landrace	HR	PI 567732	China, An Hui
s1057	Landrace	HR	Sui Xi Wan Dou Tuan	China, An Hui
s1058	Landrace	HR	Xin Liu Qing	China, An Hui
s1059	Landrace	HR	Xiu 2156	China, An Hui
s1060	Landrace	HR	Bo Xian Qian Jin Dou	China, An Hui
s1061	Landrace	HR	PI 594399 A	China, An Hui
s1062	Landrace	HR	Hou Zi Mao	China, An Hui
s1063	Landrace	HR	PI 594411	China, An Hui
s1064	Landrace	HR	PI 567717 A	China, An Hui
s1118	Landrace	HR	PI 567645 A	China, He Nan
s1119	Landrace	HR	PI 567620 A	China, He Nan
s1120	Landrace	HR	PI 567640	China, He Nan
s1121	Landrace	HR	PI 567621 A	China, He Nan
s1122	Landrace	HR	PI 567628 A	China, He Nan
s1123	Landrace	HR	PI 567650 B	China, He Nan
s1124	Landrace	HR	PI 567672	China, He Nan
s1125	Landrace	HR	PI 567650 A`	China, He Nan
s1126	Landrace	HR	PI 567679 B	China, He Nan
s1127	Landrace	HR	PI 567631	China, He Nan
s1128	Landrace	HR	PI 567621 B	China, He Nan
s1129	Landrace	HR	PI 567648 C	China, He Nan
s1130	Landrace	HR	Shang Qiu Liu Hua Zhu	China, He Nan
s1131	Landrace	HR	PI 567633	China, He Nan
s1132	Landrace	HR	Qing Feng Tian E Dan	China, He Nan
s1133	Landrace	HR	PI 567667 C	China, He Nan
s1134	Landrace	HR	Mi Yang Xiao Li	China, He Nan
s1135	Landrace	HR	Ru n Ping Ding Shi	China, He Nan
s1136	Landrace	HR	Xin Yang Yang Yan Dou -2	China, He Nan
s1137	Landrace	HR	Huai Yang Qing Dou	China, He Nan
s1138	Landrace	HR	PI 602992	China, He Nan
s1139	Landrace	HR	Mi Yang Xiao Li Huang	China, He Nan
s1250	Landrace	HR	Tong Shan Qing Da Dou	China, Jiang Su
s1251	Landrace	HR	PI 567753 C	China, Jiang Su
s1252	Landrace	HR	PI 567749 A	China, Jiang Su
s1253	Landrace	HR	PI 532455 B	China, Jiang Su
s1254	Landrace	HR	PI 567771 E	China, Jiang Su
s1255	Landrace	HR	Tai Xing Ai Jiao Hong	China, Jiang Su
s1256	Landrace	HR	Pi Xian Ruan Tiao Zhi	China, Jiang Su
s1257	Landrace	HR	PI 567736	China, Jiang Su
s1258	Landrace	HR	PI 587620 C	China, Jiang Su
s1259	Landrace	HR	Shu Yang Chun Hei Dou Bing	China, Jiang Su
s1260	Landrace	HR	Huai Yin Chun Dou	China, Jiang Su
s1261	Landrace	HR	Guan Yun Hai Bai Hua -1	China, Jiang Su
s1262	Landrace	HR	Sui Ning Ping Ding Huang	China, Jiang Su
s1263	Landrace	HR	PI 532454	China, Jiang Su
s1264	Landrace	HR	Bin Hai Da Huang Ke Zi	China, Jiang Su
s1265	Landrace	HR	Pei Xian Xiao You Dou -1	China, Jiang Su
s1298	Landrace	HR	PI 567526	China, Shan Dong
s1299	Landrace	HR	PI 567601	China, Shan Dong
s1300	Landrace	HR	PI 567522 B	China, Shan Dong
s1301	Landrace	HR	PI 567555	China, Shan Dong
s1302	Landrace	HR	PI 567557	China, Shan Dong
s1303	Landrace	HR	PI 567524	China, Shan Dong
s1304	Landrace	HR	Feng Shou Huang	China, Shan Dong
s1305	Landrace	HR	Ping Ding Hei -1	China, Shan Dong
s1306	Landrace	HR	Wen Deng Xiao Gun Long Zhu	China, Shan Dong
s1307	Landrace	HR	PI 567586 A	China, Shan Dong
s1308	Landrace	HR	PI 567552	China, Shan Dong
s1309	Landrace	HR	Ning Yang Jiao Zi Dou	China, Shan Dong
s1310	Landrace	HR	Er Li Hei Dou	China, Shan Dong
s1311	Landrace	HR	Wen Feng No.7	China, Shan Dong
s1312	Landrace	HR	PI 518719	China, Shan Dong
s1596	Cultivate	HR	Wan Dou No.32	China, An Hui
s1597	Cultivate	HR	Wan Dou No.15 -1	China, An Hui
s1598	Cultivate	HR	Chu Dou No.1	China, An Hui
s1599	Cultivate	HR	Wan Dou No.14	China, An Hui
s1600	Cultivate	HR	Wan Dou No.35	China, An Hui
s1601	Cultivate	HR	Wo Dou No.5	China, An Hui
s1602	Cultivate	HR	Wan Xiu 2156	China, An Hui
s1603	Cultivate	HR	Wan Xiu 5717	China, An Hui
s1604	Cultivate	HR	Wan Dou No.31	China, An Hui
s1605	Cultivate	HR	Wan Dou No.21 -1	China, An Hui
s1606	Cultivate	HR	Fei Dong Huang Da Dou	China, An Hui
s1607	Cultivate	HR	Bu 9012	China, An Hui
s1608	Cultivate	HR	Bu 85-53-21	China, An Hui
s1609	Cultivate	HR	Wan Dou No.16	China, An Hui
s1610	Cultivate	HR	Bu 9363	China, An Hui
s1611	Cultivate	HR	Bu 8223-34-2	China, An Hui
s1612	Cultivate	HR	Wan Dou No.21 -2	China, An Hui
s1613	Cultivate	HR	Bu 8223-34-1	China, An Hui
s1614	Cultivate	HR	Bu 9277 A	China, An Hui
s1615	Cultivate	HR	Bu 9765	China, An Hui
s1616	Cultivate	HR	Bu 9027 A	China, An Hui
s1617	Cultivate	HR	Bu 97211-76	China, An Hui
s1618	Cultivate	HR	Wan Dou No.39	China, An Hui
s1619	Cultivate	HR	Wan Dou No.37	China, An Hui
s1620	Cultivate	HR	Wan Dou No.36	China, An Hui
s1621	Cultivate	HR	Wan Dou No.15 -2	China, An Hui
s1622	Cultivate	HR	Wan Dou 21116	China, An Hui
s1623	Cultivate	HR	Wan 21116	China, An Hui
s1624	Cultivate	HR	Wan 20001	China, An Hui
s1625	Cultivate	HR	Fu Dou No.16	China, An Hui
s1798	Cultivate	HR	NS 1260	China, He Nan
s1799	Cultivate	HR	Zheng 91107	China, He Nan
s1800	Cultivate	HR	Hua Dou No.20	China, He Nan
s1801	Cultivate	HR	Zhou 01772	China, He Nan
s1802	Cultivate	HR	Shang 951099	China, He Nan
s1803	Cultivate	HR	Yu Dou No.27	China, He Nan
s1804	Cultivate	HR	Ping Dou No.1	China, He Nan
s1805	Cultivate	HR	Shang 09401	China, He Nan
s1806	Cultivate	HR	Shang Dou No.15	China, He Nan
s1807	Cultivate	HR	Yu Dou No.16 -2	China, He Nan
s1808	Cultivate	HR	Zheng Zhang Jiao No.14	China, He Nan
s1809	Cultivate	HR	Zheng 92116	China, He Nan
s1810	Cultivate	HR	Zheng 4066	China, He Nan
s1811	Cultivate	HR	Yu Dou No.5	China, He Nan
s1812	Cultivate	HR	Zheng No.100	China, He Nan
s1813	Cultivate	HR	Zhou 0496	China, He Nan
s1814	Cultivate	HR	Yu Dou No.16 -1	China, He Nan
s1815	Cultivate	HR	Zheng Dou No.30	China, He Nan
s1816	Cultivate	HR	Yu Dou No.6	China, He Nan
s1817	Cultivate	HR	Zheng Jiao 9525	China, He Nan
s1818	Cultivate	HR	Yu Dou No.3	China, He Nan
s1819	Cultivate	HR	Shang Qiu 64-0	China, He Nan
s1820	Cultivate	HR	Shang Qiu 1099	China, He Nan
s1821	Cultivate	HR	Zhou 022121	China, He Nan
s1822	Cultivate	HR	Pu Hai No.10 -1	China, He Nan
s1823	Cultivate	HR	Zheng 90007	China, He Nan
s1824	Cultivate	HR	Yu Dou No.4	China, He Nan
s1825	Cultivate	HR	Yu Dou No.26	China, He Nan
s1826	Cultivate	HR	Zheng 99048	China, He Nan
s1827	Cultivate	HR	Yu Dou No.13	China, He Nan
s1828	Cultivate	HR	Zhou 7327-118	China, He Nan
s1829	Cultivate	HR	Zheng 581320	China, He Nan
s1830	Cultivate	HR	Yu Dou No.1	China, He Nan
s1831	Cultivate	HR	Zhou 96（21）227	China, He Nan
s1832	Cultivate	HR	Yu Dou No.19	China, He Nan
s1833	Cultivate	HR	Zheng Jiao No.107	China, He Nan
s1834	Cultivate	HR	Yu Dou No.29	China, He Nan
s1835	Cultivate	HR	Zhou Dou No.16	China, He Nan
s1836	Cultivate	HR	Shang Qiu 85225	China, He Nan
s1837	Cultivate	HR	Qin Jian No.6	China, He Nan
s1838	Cultivate	HR	Zheng 8516	China, He Nan
s1839	Cultivate	HR	Zhou Dou 04012	China, He Nan
s1840	Cultivate	HR	Shang Qiu 4212	China, He Nan
s1841	Cultivate	HR	Zheng 94059	China, He Nan
s1842	Cultivate	HR	Zheng 86506	China, He Nan
s1843	Cultivate	HR	Zheng No.133	China, He Nan
s1844	Cultivate	HR	Zheng 3074	China, He Nan
s1845	Cultivate	HR	Zhou 01771	China, He Nan
s1846	Cultivate	HR	Yu Dou No.23	China, He Nan
s1847	Cultivate	HR	Zhu Dou 9715	China, He Nan
s1848	Cultivate	HR	Pu Hai No.10 -2	China, He Nan
s1849	Cultivate	HR	Yu Dou No.17	China, He Nan
s1850	Cultivate	HR	Zheng 77249	China, He Nan
s1851	Cultivate	HR	Yu Dou No.21	China, He Nan
s1852	Cultivate	HR	Yu Dou No.15	China, He Nan
s1853	Cultivate	HR	Zhou Li No.2	China, He Nan
s1854	Cultivate	HR	Zheng No.196 -1	China, He Nan
s1855	Cultivate	HR	Zheng 92116-6	China, He Nan
s1856	Cultivate	HR	Yu Dou No.20	China, He Nan
s1857	Cultivate	HR	Zheng 02060-0-7-2	China, He Nan
s1858	Cultivate	HR	Yu Dou No.24	China, He Nan
s1859	Cultivate	HR	Zhou 002321	China, He Nan
s1860	Cultivate	HR	Zheng Zhou No.126	China, He Nan
s1861	Cultivate	HR	Zhu Dou No.19	China, He Nan
s1862	Cultivate	HR	Zhou Dou No.23	China, He Nan
s1863	Cultivate	HR	Zheng No.196 -2	China, He Nan
s1864	Cultivate	HR	Shang Dou 1310	China, He Nan
s1865	Cultivate	HR	Pu Dou 857	China, He Nan
s2309	Cultivate	HR	Huai Dou No.3	China, Jiang Su
s2310	Cultivate	HR	n Nong No.701	China, Jiang Su
s2311	Cultivate	HR	n Nong No.28	China, Jiang Su
s2312	Cultivate	HR	Su 6-77	China, Jiang Su
s2313	Cultivate	HR	Jiang Yin Huang Dou	China, Jiang Su
s2314	Cultivate	HR	Xu Dou No.20	China, Jiang Su
s2315	Cultivate	HR	Xu Dou No.15 -2	China, Jiang Su
s2316	Cultivate	HR	Sui Ke No.8	China, Jiang Su
s2317	Cultivate	HR	n Nong No.32	China, Jiang Su
s2318	Cultivate	HR	n Nong 99-10	China, Jiang Su
s2319	Cultivate	HR	Su Xie No.1	China, Jiang Su
s2320	Cultivate	HR	Xu Dou 9313	China, Jiang Su
s2321	Cultivate	HR	Xu 94166 B	China, Jiang Su
s2322	Cultivate	HR	Sui Ke No.9	China, Jiang Su
s2323	Cultivate	HR	Sui Ke No.15	China, Jiang Su
s2324	Cultivate	HR	Xu Dou No.1 *	China, Jiang Su
s2325	Cultivate	HR	n Nong No.31	China, Jiang Su
s2326	Cultivate	HR	Su No.73	China, Jiang Su
s2327	Cultivate	HR	n Nong 1606	China, Jiang Su
s2328	Cultivate	HR	Xu Dou No.18 -2	China, Jiang Su
s2329	Cultivate	HR	Dong Xin No.2	China, Jiang Su
s2330	Cultivate	HR	Huai Dou No.12	China, Jiang Su
s2331	Cultivate	HR	Si Yang No.288	China, Jiang Su
s2332	Cultivate	HR	n Nong 86-4	China, Jiang Su
s2333	Cultivate	HR	n Nong No.34	China, Jiang Su
s2334	Cultivate	HR	n Nong 8929	China, Jiang Su
s2335	Cultivate	HR	n Nong No.12	China, Jiang Su
s2336	Cultivate	HR	Xu Dou No.3	China, Jiang Su
s2337	Cultivate	HR	Jin Tan Ni Dou No.3	China, Jiang Su
s2338	Cultivate	HR	Xu Dou No.18 -1	China, Jiang Su
s2339	Cultivate	HR	Ru Dong Wan Lv Huang	China, Jiang Su
s2340	Cultivate	HR	n Nong No.48	China, Jiang Su
s2341	Cultivate	HR	Xu 0901	China, Jiang Su
s2342	Cultivate	HR	Tai Xing Hei Dou -1	China, Jiang Su
s2343	Cultivate	HR	n Nong No.415 -1	China, Jiang Su
s2344	Cultivate	HR	Zhen Jiang Huang Dou	China, Jiang Su
s2345	Cultivate	HR	n Nong No.33	China, Jiang Su
s2346	Cultivate	HR	77-391-1	China, Jiang Su
s2347	Cultivate	HR	Huai Ke No.12	China, Jiang Su
s2348	Cultivate	HR	Yi Xing Qing Huang Dou	China, Jiang Su
s2349	Cultivate	HR	Xu Dou No.21	China, Jiang Su
s2350	Cultivate	HR	Tong Dou No.3	China, Jiang Su
s2351	Cultivate	HR	Tong 1602	China, Jiang Su
s2352	Cultivate	HR	n Nong No.415 -2	China, Jiang Su
s2353	Cultivate	HR	n Nong No.41	China, Jiang Su
s2354	Cultivate	HR	n Dou No.12	China, Jiang Su
s2355	Cultivate	HR	Huai Dou No.10	China, Jiang Su
s2456	Cultivate	HR	Lu Dou No.12	China, Shan Dong
s2457	Cultivate	HR	He Dou No.21	China, Shan Dong
s2458	Cultivate	HR	Shan Ning No.15	China, Shan Dong
s2459	Cultivate	HR	Ji 087131	China, Shan Dong
s2460	Cultivate	HR	Lu Guan Dou No.1	China, Shan Dong
s2461	Cultivate	HR	Lin Dou No.9	China, Shan Dong
s2462	Cultivate	HR	He 0547	China, Shan Dong
s2463	Cultivate	HR	Gao Zuo Xuan No.1	China, Shan Dong
s2464	Cultivate	HR	He Dou No.15	China, Shan Dong
s2465	Cultivate	HR	Lu 96150	China, Shan Dong
s2466	Cultivate	HR	Lu Dou No.10	China, Shan Dong
s2467	Cultivate	HR	Lu Dou No.1	China, Shan Dong
s2468	Cultivate	HR	Yan Huang No.3	China, Shan Dong
s2469	Cultivate	HR	Wei Dou No.274	China, Shan Dong
s2470	Cultivate	HR	He Dou No.14	China, Shan Dong
s2471	Cultivate	HR	Shan Ning No.14	China, Shan Dong
s2472	Cultivate	HR	Qi Huang No.36	China, Shan Dong
s2473	Cultivate	HR	Qi Huang No.34 *	China, Shan Dong
s2474	Cultivate	HR	Qi Huang No.35	China, Shan Dong
s2475	Cultivate	HR	Ji 4103	China, Shan Dong
s2476	Cultivate	HR	Wei Dou No.9	China, Shan Dong
s2477	Cultivate	HR	Qi Huang No.29	China, Shan Dong
s2478	Cultivate	HR	Qi Huang No.13	China, Shan Dong
s2479	Cultivate	HR	De Dou 9916	China, Shan Dong
s2480	Cultivate	HR	Lu Dou No.4 -2	China, Shan Dong
s2481	Cultivate	HR	Qi Huang No.28 -1	China, Shan Dong
s2482	Cultivate	HR	Qi Huang No.1	China, Shan Dong
s2483	Cultivate	HR	Lu Ning Yi Hao	China, Shan Dong
s2484	Cultivate	HR	Shan Ning No.18	China, Shan Dong
s2485	Cultivate	HR	Shan Ning No.17	China, Shan Dong
s2486	Cultivate	HR	Qi Nong No.5	China, Shan Dong
s2487	Cultivate	HR	Qi Huang No.34 -2	China, Shan Dong
s2488	Cultivate	HR	He Dou No.20	China, Shan Dong
s2489	Cultivate	HR	He Dou No.12 -2	China, Shan Dong
s888	Wild	HR	PI 468399 B	China, Shan Dong
s1065	Landrace	NR	PI 561237	China, Bei Jing
s1066	Landrace	NR	PI 561307	China, Bei Jing
s1067	Landrace	NR	PI 561325	China, Bei Jing
s1068	Landrace	NR	PI 561313	China, Bei Jing
s1069	Landrace	NR	PI 561296 A	China, Bei Jing
s1070	Landrace	NR	PI 561321	China, Bei Jing
s1071	Landrace	NR	Sha He Qing Dou	China, Bei Jing
s1072	Landrace	NR	PI 561331	China, Bei Jing
s1073	Landrace	NR	Tong Xian Xiao Huang Dou	China, Bei Jing
s1074	Landrace	NR	PI 561327 C	China, Bei Jing
s1075	Landrace	NR	PI 561338 A	China, Bei Jing
s1076	Landrace	NR	PI 561242	China, Bei Jing
s1077	Landrace	NR	PI 561319 B	China, Bei Jing
s1078	Landrace	NR	Tong Xian Huang Dou	China, Bei Jing
s1079	Landrace	NR	PI 464910	China, Bei Jing
s1080	Landrace	NR	Zhong Mou Tie Jiao Dou	China, Bei Jing
s1083	Landrace	NR	PI 567325 A	China, Gan Su
s1084	Landrace	NR	Ba Yue Zha	China, Gan Su
s1085	Landrace	NR	Da Ke Huang Lv Dou	China, Gan Su
s1086	Landrace	NR	PI 567294	China, Gan Su
s1087	Landrace	NR	Bai Yin Bai Huang Dou	China, Gan Su
s1088	Landrace	NR	PI 567349 A	China, Gan Su
s1101	Landrace	NR	PI 567486 B	China, He Bei
s1102	Landrace	NR	PI 567493	China, He Bei
s1103	Landrace	NR	PI 538386 A	China, He Bei
s1104	Landrace	NR	PI 538380	China, He Bei
s1105	Landrace	NR	PI 567511	China, He Bei
s1106	Landrace	NR	PI 567484	China, He Bei
s1107	Landrace	NR	PI 567507 C	China, He Bei
s1108	Landrace	NR	PI 567510 A	China, He Bei
s1109	Landrace	NR	PI 567510 B	China, He Bei
s1110	Landrace	NR	Hua Hei Hu	China, He Bei
s1111	Landrace	NR	Da Qing Kang Fei Dou	China, He Bei
s1112	Landrace	NR	PI 91346	China, He Bei
s1113	Landrace	NR	PI 90499-2	China, He Bei
s1114	Landrace	NR	PI 61947	China, He Bei
s1115	Landrace	NR	Xia Tai Zi Mo Shi Dou	China, He Bei
s1116	Landrace	NR	PI 538387	China, He Bei
s1117	Landrace	NR	Li Xian Hei Dou	China, He Bei
s1290	Landrace	NR	PI 567372 B	China, Ning Xia
s1291	Landrace	NR	PI 567366 A	China, Ning Xia
s1292	Landrace	NR	PI 567366 B	China, Ning Xia
s1293	Landrace	NR	Shang n Ba Yue Zao	China, Shaan Xi
s1294	Landrace	NR	Jiang Huang Dou	China, Shaan Xi
s1295	Landrace	NR	Hui Cha Xiao Huang Dou	China, Shaan Xi
s1296	Landrace	NR	PI 567388	China, Shaan Xi
s1297	Landrace	NR	Zao Shu Hei Dou	China, Shaan Xi
s1313	Landrace	NR	Ji Shan Hei Pi Lv Da Dou	China, Shan Xi
s1314	Landrace	NR	PI 567437	China, Shan Xi
s1315	Landrace	NR	PI 567465	China, Shan Xi
s1316	Landrace	NR	Da Hei Dou -2	China, Shan Xi
s1317	Landrace	NR	PI 567455	China, Shan Xi
s1318	Landrace	NR	Can Si Dou	China, Shan Xi
s1319	Landrace	NR	Nong Jia Zhong	China, Shan Xi
s1320	Landrace	NR	Liu Shi Ri Bai Dou	China, Shan Xi
s1321	Landrace	NR	PI 574476 B	China, Shan Xi
s1322	Landrace	NR	Ji Shan Zhen Zhu Xiao Hei Dou	China, Shan Xi
s1323	Landrace	NR	Lv Gun Dou	China, Shan Xi
s1324	Landrace	NR	Yang Yan Dou	China, Shan Xi
s1325	Landrace	NR	He Hei Dou	China, Shan Xi
s1326	Landrace	NR	Dong Shan No.69	China, Shan Xi
s1327	Landrace	NR	Xing Xian Bai Da Dou	China, Shan Xi
s1328	Landrace	NR	Xing Xian Hui Pi Zhi Hei Dou	China, Shan Xi
s1329	Landrace	NR	Pu Dou No.451	China, Shan Xi
s1353	Landrace	NR	PI 475813 B	China, Xin Jiang
s1626	Cultivate	NR	Zhong Dou No.43 -1	China, Bei Jing
s1627	Cultivate	NR	Zhong Dou No.8	China, Bei Jing
s1628	Cultivate	NR	Ke Feng No.28	China, Bei Jing
s1629	Cultivate	NR	Zhong Dou No.29 -2	China, Bei Jing
s1630	Cultivate	NR	Zhong Dou No.40	China, Bei Jing
s1631	Cultivate	NR	Zhong Huang No.74	China, Bei Jing
s1632	Cultivate	NR	Zhong Dou No.30	China, Bei Jing
s1633	Cultivate	NR	Zhong Dou No.32	China, Bei Jing
s1634	Cultivate	NR	Zhong Huang No.70	China, Bei Jing
s1635	Cultivate	NR	Zhong Dou No.41	China, Bei Jing
s1636	Cultivate	NR	Zhong Huang No.51	China, Bei Jing
s1637	Cultivate	NR	Jing Huang No.1	China, Bei Jing
s1638	Cultivate	NR	Ke Feng No.34	China, Bei Jing
s1639	Cultivate	NR	Ke Feng No.36	China, Bei Jing
s1640	Cultivate	NR	Zao Shu No.15	China, Bei Jing
s1641	Cultivate	NR	Ke 8502	China, Bei Jing
s1642	Cultivate	NR	Zhong Dou No.39	China, Bei Jing
s1643	Cultivate	NR	Tian Long No.1 -2	China, Bei Jing
s1644	Cultivate	NR	Zhong Dou No.29 -1	China, Bei Jing
s1645	Cultivate	NR	Ke Feng No.37	China, Bei Jing
s1646	Cultivate	NR	Zhong Huang No.79 -1	China, Bei Jing
s1647	Cultivate	NR	Tian Long No.1 -1	China, Bei Jing
s1648	Cultivate	NR	Zhong Huang No.22 -1	China, Bei Jing
s1649	Cultivate	NR	Ke Xin No.5	China, Bei Jing
s1650	Cultivate	NR	Zhong Ye No.2 -1	China, Bei Jing
s1651	Cultivate	NR	Tian Long No.2 -1	China, Bei Jing
s1652	Cultivate	NR	Zhong Zuo No.015	China, Bei Jing
s1653	Cultivate	NR	Zhong Huang No.29	China, Bei Jing
s1654	Cultivate	NR	Zhong Huang No.7	China, Bei Jing
s1655	Cultivate	NR	Zhong Zuo J8012	China, Bei Jing
s1656	Cultivate	NR	You Bian No.31	China, Bei Jing
s1657	Cultivate	NR	Yan Qing Yin	China, Bei Jing
s1658	Cultivate	NR	Zhong Zuo J9331	China, Bei Jing
s1659	Cultivate	NR	Ke Feng No.17	China, Bei Jing
s1660	Cultivate	NR	Zhong Huang No.42	China, Bei Jing
s1661	Cultivate	NR	Zhong Huang No.64	China, Bei Jing
s1662	Cultivate	NR	Zhong Huang No.37	China, Bei Jing
s1663	Cultivate	NR	Ke Dou No.7	China, Bei Jing
s1664	Cultivate	NR	Zhong Dou No.27 -2	China, Bei Jing
s1665	Cultivate	NR	Zao Shu No.1	China, Bei Jing
s1666	Cultivate	NR	Zhong Huang No.18 -2	China, Bei Jing
s1667	Cultivate	NR	You Bian No.32	China, Bei Jing
s1668	Cultivate	NR	Zhong Huang No.47	China, Bei Jing
s1669	Cultivate	NR	Zhong Huang No.56	China, Bei Jing
s1670	Cultivate	NR	Zhong Huang No.57	China, Bei Jing
s1671	Cultivate	NR	Zhong Huang No.63	China, Bei Jing
s1672	Cultivate	NR	Zhong Pin 0353672	China, Bei Jing
s1673	Cultivate	NR	Zhong Zuo No.983	China, Bei Jing
s1674	Cultivate	NR	Zhong Ke 1299	China, Bei Jing
s1675	Cultivate	NR	Zhong Pin 035366	China, Bei Jing
s1676	Cultivate	NR	Zhong Huang No.62	China, Bei Jing
s1677	Cultivate	NR	Zhong Huang No.52	China, Bei Jing
s1678	Cultivate	NR	Zhong Dou No.5	China, Bei Jing
s1679	Cultivate	NR	Zhong Huang No.59	China, Bei Jing
s1680	Cultivate	NR	Zhong Huang No.46	China, Bei Jing
s1681	Cultivate	NR	Zhong Huang No.26	China, Bei Jing
s1682	Cultivate	NR	Zhong Huang No.68	China, Bei Jing
s1683	Cultivate	NR	Zhong Zuo 969512	China, Bei Jing
s1684	Cultivate	NR	Ke Xi 302113	China, Bei Jing
s1685	Cultivate	NR	Zhong Huang No.21	China, Bei Jing
s1686	Cultivate	NR	Zhong Huang No.60	China, Bei Jing
s1687	Cultivate	NR	Zhong Zuo No.105	China, Bei Jing
s1688	Cultivate	NR	Jing No.283	China, Bei Jing
s1689	Cultivate	NR	Zhong Huang No.33	China, Bei Jing
s1690	Cultivate	NR	Zhong Huang No.75	China, Bei Jing
s1691	Cultivate	NR	Ke Xi Xuan No.19	China, Bei Jing
s1692	Cultivate	NR	Zhong Huang No.45	China, Bei Jing
s1693	Cultivate	NR	Zhong Huang No.23	China, Bei Jing
s1694	Cultivate	NR	Zhong Huang No.27	China, Bei Jing
s1695	Cultivate	NR	Zhong Huang No.54	China, Bei Jing
s1696	Cultivate	NR	Ke Yu No.75	China, Bei Jing
s1697	Cultivate	NR	Ke Xi 7821	China, Bei Jing
s1698	Cultivate	NR	Zao Shu No.4	China, Bei Jing
s1699	Cultivate	NR	Zhong Pin 95-5383	China, Bei Jing
s1700	Cultivate	NR	Zhong Zuo 916014	China, Bei Jing
s1701	Cultivate	NR	Zhong Zuo J8023	China, Bei Jing
s1702	Cultivate	NR	Zhong Dou No.27 -1	China, Bei Jing
s1703	Cultivate	NR	Ke Xin No.7	China, Bei Jing
s1704	Cultivate	NR	Zhong Ye No.2 -2	China, Bei Jing
s1705	Cultivate	NR	Zhong Huang No.4 -2	China, Bei Jing
s1706	Cultivate	NR	Zhong Zuo J-44	China, Bei Jing
s1707	Cultivate	NR	Zhong Huang No.36	China, Bei Jing
s1708	Cultivate	NR	Zhong Zuo 96-954	China, Bei Jing
s1709	Cultivate	NR	Zhong Huang	China, Bei Jing
s1710	Cultivate	NR	Zhong Huang No.53	China, Bei Jing
s1711	Cultivate	NR	Zhong Zuo No.8	China, Bei Jing
s1712	Cultivate	NR	Zhong Pin No.662	China, Bei Jing
s1713	Cultivate	NR	Zhong Huang No.18 -1	China, Bei Jing
s1714	Cultivate	NR	Zhong Huang No.16	China, Bei Jing
s1715	Cultivate	NR	Ke Xin No.3 -2011	China, Bei Jing
s1716	Cultivate	NR	Zhong Zuo No.02	China, Bei Jing
s1717	Cultivate	NR	Zhong Pin Da Hei Dou	China, Bei Jing
s1718	Cultivate	NR	Zhong Dou No.28	China, Bei Jing
s1719	Cultivate	NR	Zhong Zuo 00-683	China, Bei Jing
s1720	Cultivate	NR	Zhong Pin 035412	China, Bei Jing
s1721	Cultivate	NR	Zhong Huang No.79 -2	China, Bei Jing
s1722	Cultivate	NR	Zhong Huang No.15	China, Bei Jing
s1723	Cultivate	NR	Zhong Huang No.25	China, Bei Jing
s1724	Cultivate	NR	You Chu No.4	China, Bei Jing
s1725	Cultivate	NR	Zhong Huang No.22 -2	China, Bei Jing
s1726	Cultivate	NR	Zhong Huang No.13 -2	China, Bei Jing
s1731	Cultivate	NR	Long Huang No.1	China, Gan Su
s1732	Cultivate	NR	Long Huang No.2	China, Gan Su
s1733	Cultivate	NR	Long Huang No.3	China, Gan Su
s1764	Cultivate	NR	Ji Dou No.6	China, He Bei
s1765	Cultivate	NR	Shi H013	China, He Bei
s1766	Cultivate	NR	Nong Da Dou No.2	China, He Bei
s1767	Cultivate	NR	Cang Dou No.9	China, He Bei
s1768	Cultivate	NR	Shi Dou No.8 -1	China, He Bei
s1769	Cultivate	NR	Ji Dou No.4	China, He Bei
s1770	Cultivate	NR	Han Dou No.5 *	China, He Bei
s1771	Cultivate	NR	Cang Dou No.4	China, He Bei
s1772	Cultivate	NR	Cang Dou No.7	China, He Bei
s1773	Cultivate	NR	Bao Dou No.3	China, He Bei
s1774	Cultivate	NR	Ji Dou No.22	China, He Bei
s1775	Cultivate	NR	Zhong Huang No.69	China, He Bei
s1776	Cultivate	NR	Yi Dou No.2	China, He Bei
s1777	Cultivate	NR	Han 7005	China, He Bei
s1778	Cultivate	NR	Cang Dou No.6	China, He Bei
s1779	Cultivate	NR	Han No.605	China, He Bei
s1780	Cultivate	NR	Han 803352	China, He Bei
s1781	Cultivate	NR	Ji 5421	China, He Bei
s1782	Cultivate	NR	Shi Dou No.4 -1	China, He Bei
s1783	Cultivate	NR	Ji Dou No.13	China, He Bei
s1784	Cultivate	NR	Han Dan Dou No.5	China, He Bei
s1785	Cultivate	NR	Ji Wu Xing No.1	China, He Bei
s1786	Cultivate	NR	Ji Dou No.9 -3 L-2	China, He Bei
s1787	Cultivate	NR	Ji Dou 12-2,3	China, He Bei
s1788	Cultivate	NR	Zhong Hei Dou No.42	China, He Bei
s1789	Cultivate	NR	Zhong Dou No.43 -2	China, He Bei
s1790	Cultivate	NR	Shi Dou No.8 -2	China, He Bei
s1791	Cultivate	NR	Shi Dou No.7	China, He Bei
s1792	Cultivate	NR	Shi Dou No.4 -2	China, He Bei
s1793	Cultivate	NR	Ji Dou No.17 -2	China, He Bei
s1794	Cultivate	NR	Han Dou No.5 -2	China, He Bei
s1795	Cultivate	NR	E Dou No.10	China, He Bei
s1796	Cultivate	NR	Cheng Dou No.6	China, He Bei
s1797	Cultivate	NR	Cang Dou No.10 -2	China, He Bei
s2451	Cultivate	NR	Ning Dou No.4	China, Ning Xia
s2452	Cultivate	NR	Ning Dou No.3	China, Ning Xia
s2453	Cultivate	NR	Qin Dou No.8	China, Shaan Xi
s2454	Cultivate	NR	Qu Jiang Huang Keng Dong Dou	China, Shaan Xi
s2455	Cultivate	NR	Qin Dou No.10	China, Shaan Xi
s2490	Cultivate	NR	Fen Dou No.61	China, Shan Xi
s2491	Cultivate	NR	Fen Dou No.53	China, Shan Xi
s2492	Cultivate	NR	SN Jian Zi -3	China, Shan Xi
s2493	Cultivate	NR	XY501-2	China, Shan Xi
s2494	Cultivate	NR	Shan Xi Huang Dou No.2	China, Shan Xi
s2495	Cultivate	NR	SN Yuan Bai	China, Shan Xi
s2496	Cultivate	NR	XY501-1	China, Shan Xi
s2497	Cultivate	NR	SN Yuan Zi	China, Shan Xi
s2498	Cultivate	NR	SN Jian Zi -5	China, Shan Xi
s2499	Cultivate	NR	SN Jian Zi -1	China, Shan Xi
s2500	Cultivate	NR	Jin Dou No.24	China, Shan Xi
s2501	Cultivate	NR	JX-1	China, Shan Xi
s2502	Cultivate	NR	SN Jian Bai	China, Shan Xi
s2503	Cultivate	NR	SN Nian Zi -4	China, Shan Xi
s2504	Cultivate	NR	SN Jian Zi -2	China, Shan Xi
s2505	Cultivate	NR	L-6	China, Shan Xi
s2506	Cultivate	NR	XY501-5	China, Shan Xi
s2507	Cultivate	NR	Fen Dou No.97	China, Shan Xi
s2508	Cultivate	NR	Jin Dou No.32	China, Shan Xi
s2509	Cultivate	NR	XY501-3	China, Shan Xi
s2510	Cultivate	NR	Jin Dou No.3	China, Shan Xi
s2511	Cultivate	NR	Jin Dou No.40	China, Shan Xi
s2512	Cultivate	NR	JX-2	China, Shan Xi
s2513	Cultivate	NR	Jin Da No.53	China, Shan Xi
s2514	Cultivate	NR	Jin Dou No.12	China, Shan Xi
s2515	Cultivate	NR	Jin Dou No.33	China, Shan Xi
s2516	Cultivate	NR	Fen Dou No.45	China, Shan Xi
s2517	Cultivate	NR	Jin Dou No.42	China, Shan Xi
s2518	Cultivate	NR	Jin Dou No.482	China, Shan Xi
s2519	Cultivate	NR	Fen Dou No.77	China, Shan Xi
s2520	Cultivate	NR	Jin Yi No.42	China, Shan Xi
s2521	Cultivate	NR	Jin Dou No.8	China, Shan Xi
s2522	Cultivate	NR	Fen Dou No.50	China, Shan Xi
s2523	Cultivate	NR	XY501-4	China, Shan Xi
s2524	Cultivate	NR	XY501-6	China, Shan Xi
s2525	Cultivate	NR	Jin Dou No.7	China, Shan Xi
s2526	Cultivate	NR	Fen Dou No.72	China, Shan Xi
s2527	Cultivate	NR	Jin Da No.36	China, Shan Xi
s2528	Cultivate	NR	Jin Dou No.22	China, Shan Xi
s2529	Cultivate	NR	SN 501	China, Shan Xi
s2530	Cultivate	NR	Jin Zao 1251	China, Shan Xi
s2531	Cultivate	NR	Jin Dou No.38	China, Shan Xi
s2532	Cultivate	NR	Jin Dou No.15 -1	China, Shan Xi
s2533	Cultivate	NR	Jin Dou No.4	China, Shan Xi
s2534	Cultivate	NR	Jin Dou No.18	China, Shan Xi
s2535	Cultivate	NR	Jin Yi No.19	China, Shan Xi
s2536	Cultivate	NR	Fen Dou 5826	China, Shan Xi
s2537	Cultivate	NR	Jin Yi No.30	China, Shan Xi
s2538	Cultivate	NR	Jin Da No.80	China, Shan Xi
s2539	Cultivate	NR	Jin Zao 1252	China, Shan Xi
s2540	Cultivate	NR	Jin Yi No.20	China, Shan Xi
s2541	Cultivate	NR	Fen Dou No.71	China, Shan Xi
s2542	Cultivate	NR	Jin Da No.57	China, Shan Xi
s2543	Cultivate	NR	Fen Dou No.11	China, Shan Xi
s2544	Cultivate	NR	Jin Yi No.9	China, Shan Xi
s2545	Cultivate	NR	Zhang Nong No.5	China, Shan Xi
s2546	Cultivate	NR	Jin Dou No.31	China, Shan Xi
s2547	Cultivate	NR	Fen Dou No.31 -2	China, Shan Xi
s2548	Cultivate	NR	Zhang Nong No.14	China, Shan Xi
s2549	Cultivate	NR	Jin Dou 7203-3	China, Shan Xi
s2550	Cultivate	NR	Fen Dou No.31 -1	China, Shan Xi
s2551	Cultivate	NR	Zhang Nong No.4	China, Shan Xi
s2552	Cultivate	NR	Zhang Nong No.21	China, Shan Xi
s2553	Cultivate	NR	Jin Dou No.15 -2	China, Shan Xi
s2554	Cultivate	NR	Jin Dou No.13 -1	China, Shan Xi
s2555	Cultivate	NR	Jin Dou No.11	China, Shan Xi
s2556	Cultivate	NR	Jin Dou No.9	China, Shan Xi
s2557	Cultivate	NR	Jin Dou No.23 Big Seed	China, Shan Xi
s2558	Cultivate	NR	Jin Dou No.13 -2	China, Shan Xi
s2559	Cultivate	NR	Zhang Nong No.23	China, Shan Xi
s2560	Cultivate	NR	Jin Ai No.5	China, Shan Xi
s2561	Cultivate	NR	Tai Yuan No.47	China, Shan Xi
s2562	Cultivate	NR	Jin Dou No.5	China, Shan Xi
s2563	Cultivate	NR	Jin Dou 23 Mt	China, Shan Xi
s2564	Cultivate	NR	Jin Dou No.6	China, Shan Xi
s2565	Cultivate	NR	Jin Dou No.514	China, Shan Xi
s2566	Cultivate	NR	Zhang Nong No.20	China, Shan Xi
s2567	Cultivate	NR	Zhang Nong No.19	China, Shan Xi
s2568	Cultivate	NR	Jin Dou No.47	China, Shan Xi
s2569	Cultivate	NR	Jin Dou No.39 -2	China, Shan Xi
s2570	Cultivate	NR	Jin Dou No.19 -2	China, Shan Xi
s2571	Cultivate	NR	Fen Dou No.93	China, Shan Xi
s2579	Cultivate	NR	Xin Ba Da No.2	China, Xin Jiang
s1082	Landrace	SR	PI 567263	China, Fu Jian
s1089	Landrace	SR	Luo Ding Qing Dou	China, Guang Dong
s1090	Landrace	SR	Qing Yuan Da Qing Dou	China, Guang Dong
s1091	Landrace	SR	Lian Jiang Po Huang Dou	China, Guang Dong
s1092	Landrace	SR	Ying De He Dou	China, Guang Dong
s1093	Landrace	SR	Long Chuan Huang Niu Mao	China, Guang Dong
s1094	Landrace	SR	Qi Yue Huang -1	China, Gui Zhou
s1095	Landrace	SR	PI 594708 A	China, Gui Zhou
s1096	Landrace	SR	PI 594708 B	China, Gui Zhou
s1097	Landrace	SR	Lv Pi Huang Dou	China, Gui Zhou
s1098	Landrace	SR	PI 594647 B	China, Gui Zhou
s1099	Landrace	SR	Song Zi Dou	China, Gui Zhou
s1100	Landrace	SR	Ya Zhou Hei Dou	China, Hai Nan
s1193	Landrace	SR	Chi Huang Dou No.1	China, Hu Bei
s1194	Landrace	SR	PI 587716 B	China, Hu Bei
s1195	Landrace	SR	Hua Se Dou	China, Hu Bei
s1196	Landrace	SR	Da Bai Mao Dou	China, Hu Bei
s1197	Landrace	SR	Hua Mei Dou	China, Hu Bei
s1198	Landrace	SR	E Dou No.2	China, Hu Bei
s1266	Landrace	SR	Shang Rao Ba Yue Bai	China, Jiang Xi
s1267	Landrace	SR	Da Huang Zhu	China, Jiang Xi
s1268	Landrace	SR	Xin Yu Da Li Qing	China, Jiang Xi
s1330	Landrace	SR	Jin Shan Cha Mo Shi Dou	China, Shang Hai
s1331	Landrace	SR	PI 594508	China, Si Chuan
s1332	Landrace	SR	PI 587983 A	China, Si Chuan
s1333	Landrace	SR	PI 588027 C	China, Si Chuan
s1334	Landrace	SR	Peng Shan Huang Ke Zi -3	China, Si Chuan
s1335	Landrace	SR	PI 594448 B	China, Si Chuan
s1336	Landrace	SR	Han Yuan Ba Li Xiao Hei Dou	China, Si Chuan
s1337	Landrace	SR	Ba Zhong Tian Kan Dou	China, Si Chuan
s1338	Landrace	SR	PI 588033 C	China, Si Chuan
s1339	Landrace	SR	PI 594443	China, Si Chuan
s1340	Landrace	SR	PI 594501 B	China, Si Chuan
s1341	Landrace	SR	PI 594465	China, Si Chuan
s1342	Landrace	SR	Shi Fang Luo Si Dou	China, Si Chuan
s1343	Landrace	SR	Qiong Lai You Jiang Hei Dou	China, Si Chuan
s1344	Landrace	SR	Wu Yan Wo	China, Si Chuan
s1345	Landrace	SR	Zao Jiao Dou	China, Si Chuan
s1346	Landrace	SR	Qu Xian Ba Yue Huang	China, Si Chuan
s1347	Landrace	SR	PI 594462	China, Si Chuan
s1348	Landrace	SR	Ceng Jia Lv Huang Dou	China, Si Chuan
s1349	Landrace	SR	Da Huang Dou -3	China, Si Chuan
s1350	Landrace	SR	Zi Zhong Liu Yue Huang	China, Si Chuan
s1351	Landrace	SR	Pi Xian Da San Jiao	China, Si Chuan
s1352	Landrace	SR	PI 504482	China, Tai Wan
s1354	Landrace	SR	Ma Lan Zao Cha Dou	China, Yun Nan
s1355	Landrace	SR	Xuan Za	China, Yun Nan
s1356	Landrace	SR	PI 556949	China, Zhe Jiang
s1727	Cultivate	SR	Quan Dou No.937	China, Fu Jian
s1728	Cultivate	SR	Fu Dou No.310	China, Fu Jian
s1729	Cultivate	SR	Fu An Qing Dou	China, Fu Jian
s1730	Cultivate	SR	Quan Bian No.11	China, Fu Jian
s1734	Cultivate	SR	Hua Xia No.3 -1	China, Guang Dong
s1735	Cultivate	SR	Hua Chun No.1	China, Guang Dong
s1736	Cultivate	SR	Hua Chun No.6	China, Guang Dong
s1737	Cultivate	SR	Hua Chun No.3	China, Guang Dong
s1738	Cultivate	SR	Hua Xia No.3 -2	China, Guang Dong
s1739	Cultivate	SR	Hua Xia No.9	China, Guang Dong
s1740	Cultivate	SR	Hua Chun No.5	China, Guang Dong
s1741	Cultivate	SR	Hua Xia No.5	China, Guang Dong
s1742	Cultivate	SR	Hua Xia No.1	China, Guang Dong
s1743	Cultivate	SR	Hei Ke Wu Dou	China, Guang Dong
s1744	Cultivate	SR	Yue Chun 03-4	China, Guang Dong
s1745	Cultivate	SR	Hua Xia No.2	China, Guang Dong
s1746	Cultivate	SR	Hua Chun No.2	China, Guang Dong
s1747	Cultivate	SR	Gui Chun No.8 -2	China, Guang Xi
s1748	Cultivate	SR	Gui Zao No.2	China, Guang Xi
s1749	Cultivate	SR	Gui Chun No.10	China, Guang Xi
s1750	Cultivate	SR	Gui Chun No.11	China, Guang Xi
s1751	Cultivate	SR	Gui Chun No.2 -1	China, Guang Xi
s1752	Cultivate	SR	Liu Dou No.3	China, Guang Xi
s1753	Cultivate	SR	Quan Zhou Shi Tang Wu Yue	China, Guang Xi
s1754	Cultivate	SR	Gui Chun No.3	China, Guang Xi
s1755	Cultivate	SR	Gui Chun No.4	China, Guang Xi
s1756	Cultivate	SR	Gui Xia No.2	China, Guang Xi
s1757	Cultivate	SR	Xing An 08-094	China, Guang Xi
s1758	Cultivate	SR	Gui Xia No.5	China, Guang Xi
s1759	Cultivate	SR	Gui Xia No.3	China, Guang Xi
s1760	Cultivate	SR	Gui Xia No.1	China, Guang Xi
s1761	Cultivate	SR	Qian Dou No.2	China, Gui Zhou
s1762	Cultivate	SR	An Shun Bai Jiao Dou	China, Gui Zhou
s1763	Cultivate	SR	Qian Dou No.10	China, Gui Zhou
s2225	Cultivate	SR	Gong An You Zai Dou	China, Hu Bei
s2226	Cultivate	SR	Hu Bei Ai Jiao Dou	China, Hu Bei
s2227	Cultivate	SR	Tong Shan Huang Dou	China, Hu Bei
s2228	Cultivate	SR	Tian Long No.1	China, Hu Bei
s2229	Cultivate	SR	En Dou No.31	China, Hu Bei
s2230	Cultivate	SR	Xiang Chun Dou No.18	China, Hu Nan
s2231	Cultivate	SR	Xiang Chun Dou No.23	China, Hu Nan
s2356	Cultivate	SR	Gan Dou No.7	China, Jiang Xi
s2357	Cultivate	SR	Gan Dou No.8	China, Jiang Xi
s2358	Cultivate	SR	Gan Dou No.4	China, Jiang Xi
s2572	Cultivate	SR	Jia Ding Shang Hai Dou	China, Shang Hai
s2573	Cultivate	SR	Chuan Dou No.6	China, Si Chuan
s2574	Cultivate	SR	Gong Dou No.12	China, Si Chuan
s2575	Cultivate	SR	n Xia Dou No.25 -1	China, Si Chuan
s2576	Cultivate	SR	Dian Jiang Zao Huang Dou	China, Si Chuan
s2577	Cultivate	SR	Jing Huang No.352	China, Si Chuan
s2578	Cultivate	SR	n Xia Dou No.25 -2	China, Si Chuan
s2580	Cultivate	SR	Dian 86-5	China, Yun Nan
s2581	Cultivate	SR	Dian 86-4	China, Yun Nan
s2582	Cultivate	SR	Yi Wu Liu Wang	China, Zhe Jiang
s2583	Cultivate	SR	Lan Xi Da Qing Dou	China, Zhe Jiang
s2584	Cultivate	SR	Sheng Xian Qing Ming Dou	China, Zhe Jiang
s2585	Cultivate	SR	Xian Ju Xiao Hei Dou	China, Zhe Jiang
s2586	Cultivate	SR	Yu Hang Liu Wang	China, Zhe Jiang
s2587	Cultivate	SR	Yong Kang Tie Jiang Dou	China, Zhe Jiang
s2588	Cultivate	SR	Zhe Chun No.3	China, Zhe Jiang
s2589	Cultivate	SR	Feng Dou Zao Hei Dou	China, Chong Qing
s1000	Landrace	unknow	PI 603551 C	China
s1001	Landrace	unknow	PI 437655	China
s1002	Landrace	unknow	PI 89006-2	China
s1003	Landrace	unknow	PI 603331	China
s1004	Landrace	unknow	PI 603730 C	China
s1005	Landrace	unknow	PI 603543 B	China
s1006	Landrace	unknow	PI 80536	China
s1007	Landrace	unknow	PI 603664	China
s1008	Landrace	unknow	PI 603495 A	China
s1009	Landrace	unknow	PI 436612	China
s1010	Landrace	unknow	PI 603429 A	China
s1011	Landrace	unknow	PI 437664	China
s1012	Landrace	unknow	Ping Rang Tai Bai	China
s1013	Landrace	unknow	PI 603348 A	China
s1014	Landrace	unknow	Peking	China
s1015	Landrace	unknow	PI 438181 A	China
s1016	Landrace	unknow	PI 593956 B	China
s1017	Landrace	unknow	PI 603735 B	China
s1018	Landrace	unknow	PI 437909 A	China
s1019	Landrace	unknow	Hui Pi Zhi	China
s1020	Landrace	unknow	PI 603339 A	China
s1021	Landrace	unknow	PI 437654 -1	China
s1022	Landrace	unknow	PI 437830	China
s1023	Landrace	unknow	PI 437613	China
s1024	Landrace	unknow	PI 438257 B	China
s1025	Landrace	unknow	Xing Da Dou	China
s1026	Landrace	unknow	FC 1547	China
s1027	Landrace	unknow	Hua Chi Lv Di Dou	China
s1028	Landrace	unknow	Shang Cai Er Li Ping Ding Shi	China
s1029	Landrace	unknow	PI 612759 A	China
s1030	Landrace	unknow	Te Da Li No.1	China
s1031	Landrace	unknow	PI 81768	China
s1032	Landrace	unknow	PI 603662 B	China
s1033	Landrace	unknow	PI 438104	China
s1034	Landrace	unknow	PI 438020	China
s1035	Landrace	unknow	PI 437784	China
s1036	Landrace	unknow	Hei Hei Dou	China
s1037	Landrace	unknow	PI 603436 B	China
s1038	Landrace	unknow	Wang Yang Da Dou	China
s1039	Landrace	unknow	PI 438095	China
s1040	Landrace	unknow	Ji Yan Dou	China
s1041	Landrace	unknow	PI 603561	China
s1042	Landrace	unknow	PI 438145	China
s1043	Landrace	unknow	Xiao Bai Hua Hei Dou	China
s1044	Landrace	unknow	PI 438222	China
s1045	Landrace	unknow	PI 603326	China
s1046	Landrace	unknow	PI 68535	China
s1047	Landrace	unknow	PI 437936	China
s1048	Landrace	unknow	Man Gui Dou	China
s1555	Cultivate	unknow	You 96-3	China
s1556	Cultivate	unknow	Xin Tao He Dou	China
s1557	Cultivate	unknow	You 0776	China
s1558	Cultivate	unknow	Li Di Dou No.1 -2	China
s1559	Cultivate	unknow	Xi Xuan No.19	China
s1560	Cultivate	unknow	Zhi Jin San Jia Huang Dou	China
s1561	Cultivate	unknow	Xi Ke No.1	China
s1562	Cultivate	unknow	You 9632	China
s1563	Cultivate	unknow	Bian Jing Dou	China
s1564	Cultivate	unknow	Yi Ning San Jing Huang Dou	China
s1565	Cultivate	unknow	Wan Dou No.2	China
s1566	Cultivate	unknow	Yang Chun Xiao Li	China
s1567	Cultivate	unknow	Bian Jing Dou No.3	China
s1568	Cultivate	unknow	Mi No.95	China
s1569	Cultivate	unknow	SN Zao Huang No.4	China
s1570	Cultivate	unknow	Ke S1043	China
s1571	Cultivate	unknow	Dou Guan No.1	China
s1572	Cultivate	unknow	Shi Pin No.735	China
s1573	Cultivate	unknow	Ye Xuan No.157	China
s1574	Cultivate	unknow	Gun Huang No.1	China
s1575	Cultivate	unknow	You 9631	China
s1576	Cultivate	unknow	Yuan Dou No.1	China
s1577	Cultivate	unknow	Qing Yuan Xiao Qing Dou	China
s1578	Cultivate	unknow	Jin Yuan -1	China
s1579	Cultivate	unknow	SN Zao Huang No.2	China
s1580	Cultivate	unknow	Bi Dou No.2	China
s1581	Cultivate	unknow	PI 612754	China
s1582	Cultivate	unknow	Zhuan Da Dou No.1	China
s1583	Cultivate	unknow	Zhong Nong Shi -1	China
s1584	Cultivate	unknow	Da Bei Nong	China
s1585	Cultivate	unknow	Jian No.31	China
s1586	Cultivate	unknow	Tu Mo Shi Dou	China
s1587	Cultivate	unknow	11 Nian Sou Ji -1	China
s1588	Cultivate	unknow	Bian Jing -1	China
s1589	Cultivate	unknow	Xi Huang Dou -9	China
s1590	Cultivate	unknow	09 Nian Sou Ji -1	China
s1591	Cultivate	unknow	Bian Jing -2	China
s1592	Cultivate	unknow	Li Di Dou No.1 -1	China
s1593	Cultivate	unknow	Jin Yuan No.1	China
s1594	Cultivate	unknow	Peking Mt Strain	China
s1595	Cultivate	unknow	Hai No.6088	China
s872	Wild	unknow	PI 483463	China
s873	Wild	unknow	PI 101404 B	China
s915	Landrace	unknow	PI 89061-2	China
s916	Landrace	unknow	PI 603674	China
s917	Landrace	unknow	PI 603755 D	China
s918	Landrace	unknow	PI 437586 A	China
s919	Landrace	unknow	Lv Bao Shi	China
s920	Landrace	unknow	PI 89005-4	China
s921	Landrace	unknow	Da Huang Dou -2	China
s922	Landrace	unknow	Wu Xing Wei	China
s923	Landrace	unknow	PI 603755 C	China
s924	Landrace	unknow	PI 79797	China
s925	Landrace	unknow	PI 578499 B	China
s926	Landrace	unknow	PI 437961	China
s927	Landrace	unknow	PI 88789	China
s928	Landrace	unknow	Xiao Hei Dou -2	China
s929	Landrace	unknow	PI 70023	China
s930	Landrace	unknow	PI 87531	China
s931	Landrace	unknow	PI 89055	China
s932	Landrace	unknow	PI 437805	China
s933	Landrace	unknow	PI 603418 A	China
s934	Landrace	unknow	Xiao Huang Dou -4	China
s935	Landrace	unknow	PI 89773	China
s936	Landrace	unknow	PI 593967	China
s937	Landrace	unknow	Tian E Dan -2	China
s938	Landrace	unknow	Niu Mao Huang -2	China
s939	Landrace	unknow	PI 438252 B	China
s940	Landrace	unknow	PI 603387	China
s941	Landrace	unknow	PI 603438 D	China
s942	Landrace	unknow	PI 603562 A	China
s943	Landrace	unknow	PI 89059	China
s944	Landrace	unknow	Xiao Huang Dou -2	China
s945	Landrace	unknow	PI 603560	China
s946	Landrace	unknow	PI 438199	China
s947	Landrace	unknow	PI 603556	China
s948	Landrace	unknow	PI 578417 B	China
s949	Landrace	unknow	PI 437799	China
s950	Landrace	unknow	PI 603304	China
s951	Landrace	unknow	PI 437715	China
s952	Landrace	unknow	PI 437902 B	China
s953	Landrace	unknow	PI 538400	China
s954	Landrace	unknow	PI 603412 A	China
s955	Landrace	unknow	PI 438153	China
s956	Landrace	unknow	PI 438063	China
s957	Landrace	unknow	Xiao Yuan Huang Dou	China
s958	Landrace	unknow	PI 437625	China
s959	Landrace	unknow	PI 438065	China
s960	Landrace	unknow	PI 438072	China
s961	Landrace	unknow	PI 438115	China
s962	Landrace	unknow	PI 420338	China
s963	Landrace	unknow	PI 89014	China
s964	Landrace	unknow	PI 438052	China
s965	Landrace	unknow	PI 437977	China
s966	Landrace	unknow	PI 578499 C	China
s967	Landrace	unknow	PI 437846	China
s968	Landrace	unknow	Hu Pi Dou	China
s969	Landrace	unknow	PI 603778	China
s970	Landrace	unknow	PI 603308 B	China
s971	Landrace	unknow	PI 603693 A	China
s972	Landrace	unknow	PI 603422 C	China
s973	Landrace	unknow	PI 437862	China
s974	Landrace	unknow	PI 603494	China
s975	Landrace	unknow	PI 603492	China
s976	Landrace	unknow	PI 561302 C	China
s977	Landrace	unknow	PI 592931	China
s978	Landrace	unknow	PI 438045	China
s979	Landrace	unknow	PI 603491	China
s980	Landrace	unknow	Huang Da Li	China
s981	Landrace	unknow	PI 603663	China
s982	Landrace	unknow	PI 437947	China
s983	Landrace	unknow	PI 592951	China
s984	Landrace	unknow	PI 603527 A	China
s985	Landrace	unknow	PI 603401	China
s986	Landrace	unknow	PI 603457 A	China
s987	Landrace	unknow	PI 438267	China
s988	Landrace	unknow	PI 603498 A	China
s989	Landrace	unknow	PI 603457 C	China
s990	Landrace	unknow	PI 438252 A	China
s991	Landrace	unknow	PI 438018	China
s992	Landrace	unknow	PI 578415	China
s993	Landrace	unknow	PI 603397	China
s994	Landrace	unknow	PI 603564 C	China
s995	Landrace	unknow	PI 612761 A	China
s996	Landrace	unknow	PI 603587 C	China
s997	Landrace	unknow	PI 86878-2	China
s998	Landrace	unknow	PI 603453	China
s999	Landrace	unknow	PI 253666 A	China

## Sheet: Table S7
Table S7. Primer used in this study
Name	Seq（5'-3')
MTA-F	ATGGAGACACAATCAGATGGT
MTAa-R	TTAGCCAATGTCCACATCAATG
MTAb-R	TTAGCCAATGTCCACATCAATA
MTB-F	ATGGATTCGAGCGACAGTGGTC
MTB-R	CTACAACAGATTCATTTGTCTG
AD-MTAb-F	GGAGGCCAGTGAATTCATGGAGACACAATCAGATGGT
AD-MTAb-R	CGAGCTCGATGGATCCTTAGCCAATGTCCACATCAATA
AD-MTB-F	GGAGGCCAGTGAATTCATGGATTCGAGCGACAGTGGTC
AD-MTB-R	CGAGCTCGATGGATCCCTACAACAGATTCATTTGTCTG
AD-FIP37a/b-F	GGAGGCCAGTGAATTCATGGCTTCCCCTACTCATTTCG
AD-FIP37a/b-R	CGAGCTCGATGGATCCTTAGTTAGCAGCCTCCCCGGC
AD-FIP37d-F	GGAGGCCAGTGAATTCATGGCTTCGCCTCCTCATTTC
AD-FIP37d-R	CGAGCTCGATGGATCCTTAATTAGCGGCTTCAGTAGGTA
BD-MTAb-F	CATGGAGGCCGAATTCATGGAGACACAATCAGATGGT
BD-MTAb-R	GCAGGTCGACGGATCCTTAGCCAATGTCCACATCAATA
BD-FIP37a-F	CATGGAGGCCGAATTCATGGCTTCCCCTACTCATTTCG
BD-FIP37a-R	GCAGGTCGACGGATCCTTAGTTAGCAGCCTCCCCGGC
nLuc-MTA-F	GGGGACGAGCTCGGTACCATGGAGACACAATCAGATGGT
nLuc-MTAa-R	GTACGAGATCTGGTCGACGCCAATGTCCACATCAATG
nLuc-MTAb-R	GTACGAGATCTGGTCGACGCCAATGTCCACATCAATA
nLuc-MTB-F	GGGGACGAGCTCGGTACCATGGATTCGAGCGACAGTGGTC
nLuc-MTB-R	GTACGAGATCTGGTCGACCAACAGATTCATTTGTCTG
nLuc-FIP37a/b-F	GGGGACGAGCTCGGTACCATGGCTTCCCCTACTCATTTCG
nLuc-FIP37a/b-R	GTACGAGATCTGGTCGACGTTAGCAGCCTCCCCGGC
nLuc-FIP37d-F	GGGGACGAGCTCGGTACCATGGCTTCGCCTCCTCATTTC
nLuc-FIP37d-R	GTACGAGATCTGGTCGACATTAGCGGCTTCAGTAGGTA
cLuc-MTB-F	GCGTCCCGGGGCGGTACCATGGATTCGAGCGACAGTGGTC
cLuc-MTB-R	AAAGCTCTGCAGGTCGACCAACAGATTCATTTGTCTG
cLuc-FIP37a-F	GCGTCCCGGGGCGGTACCATGGCTTCCCCTACTCATTTCG
cLuc-FIP37a-R	AAAGCTCTGCAGGTCGACGTTAGCAGCCTCCCCGGC
cLuc-FIP37c-F	GCGTCCCGGGGCGGTACCATGGCTTCCCCTCCTCATTTCG
cLuc-FIP37c-R	GTACGAGATCTGGTCGACCTTAGCGGCTTCAGTAGGT
HA-FIP37a-F	GGAGTCGACTCCGGATCCATGGCTTCCCCTACTCATTTCG
HA-FIP37a-R	GGGCCCCTCGAGGAATTCTTAGTTAGCAGCCTCCCCGGC
Flag-FIP37a-F	GGAGTCGACTCCGGATCCATGGCTTCCCCTACTCATTTCG
Flag-FIP37a-R	CCCTCGAGGAATTCGGTACCTTAGTTAGCAGCCTCCCCGGC
Flag-FIP37c-F	GGAGTCGACTCCGGATCCATGGCTTCCCCTCCTCATTTCG
Flag-FIP37c-R	GGGCCCCTCGAGGAATTCCTACTTAGCGGCTTCAGTAGGT
MSH1-RNAi-F1	agcggccgcaccggcgcgccATGGAATTTTGTAGAATAAAGA
MSH1-RNAi-R1	cgggtagatatcatttaaatCCTCAAAAAATTCATGAGGAAT
MSH1-RNAi-F2	agggatcttcactcggatccCCTCAAAAAATTCATGAGGAAT
MSH1-RNAi-R2	ccataatactcgaacctaggATGGAATTTTGTAGAATAAAGA
PA2-qF	GGAGACTCGTTTGGATTAGC
PA2-qR	TACATGCTAGCTAGCATGCAC
MSH1-qF	CTTTTGGCCAAGGTAAAGGAGC
MSH1-qR	AAAGGTTGAGCCCTATTCCCTG
MSH1-IP-qF	TGCTCATCAACCAGCTTTCTAG
MSH1-IP-qR	TAAGGTAGAAATCATCAATGTC
RbohB-2-qF	TCTAGGAAAACCAGCACCAAG
RbohB-2-qR	ATGCAGCTAGCTATATACCACC
NHX1-qF	CCTCCGTGGTCTCCATGAAC
NHX1-qR	GCCAGTGCAAACACCAATCA
